# Supplementary material for: Opportunities: Source of synergy, or of conflict? Positioning of creative industry actors within a European Capital of Culture Project
Source: PLoS One. 2022 Sep 13;17(9):e0274093. doi: 10.1371/journal.pone.0274093 (PMC9469995; doi:10.1371/journal.pone.0274093)
Supplement: S1 File — (XLSX) [file pone.0274093.s001.xlsx]

## Sheet: Sheet1
Article title	Link	Newspaper	Date	Extensive_content_coded	Grouped_conted_coded	Content_attitude_poz_neg	Grouped_conted_coded
Timisoara Cultural Capital, on the official documents issued by the City Hall	https://www.tion.ro/stirile-judetului-timis/timisoara-capitala-culturala-pe-documentele-oficiale-emise-de-primarie-180199/	Tion	2015	0	1	1	1
City life is told on Instagram! #TM2021 gathered hundreds of photos of Timisoara	https://www.tion.ro/capitala-culturala/viata-orasului-se-povesteste-pe-instagram-tm2021-a-strans-sute-de-fotografii-cu-timisoara-130051/	Tion	2015	0	1	1	1
#TM2021 - The exhibition that shows the city as Timisoara citizens see it	https://www.tion.ro/capitala-culturala/tm2021-expozitia-care-prezinta-timisoara-asa-cum-o-vad-locuitorii-sai-124996/	Tion	2015	1	1	1	1
#TM2021 - Timisoara's story in the images sent by the city's inhabitants. 600 photos were collected	https://www.tion.ro/capitala-culturala/tm2021-povestea-timisoarei-in-imaginile-trimise-de-locuitorii-urbei-s-au-adunat-600-de-fotografii-128347/	Tion	2015	1	1	1	1
The countdown has started! Next month we will find out if Timisoara is the European Capital of Culture in 2021	https://www.tion.ro/capitala-culturala/a-inceput-numaratoarea-inversa-luna-viitoare-aflam-daca-timisoara-este-capitala-culturala-europeana-in-2021-481242/	Tion	2016	0	1	1	1
For Timisoara - European Capital of Culture 2021. IPR, Phaser, Cargo and Teo Milea take the stage	https://www.tion.ro/capitala-culturala/concerte-pentru-timisoara-capitala-culturala-2021-ipr-phaser-cargo-si-teo-milea-urca-pe-scena-4767600/	Tion	2016	0	1	1	1
The city's contribution to the Timisoara European Capital of Culture Association has been doubled	https://www.tion.ro/capitala-culturala/cotizatia-primariei-la-asociatia-timisoara-capitala-culturala-europeana-a-fost-dublata-490551/	Tion	2016	0	1	2	1
If it's Thursday it's... Cultural Capital! TM2021 calls artists and people of culture to meet	https://www.tion.ro/capitala-culturala/daca-e-joi-e-capitala-culturala-tm2021-cheama-artistii-si-oamenii-de-cultura-la-intalnire-104787/	Tion	2016	0	1	1	1
Congratulations Serbia: the city of Novi Sad, designated Cultural Capital for 2021	https://www.tion.ro/capitala-culturala/felicitari-serbia-orasul-novi-sad-desemnat-capitala-culturala-pentru-2021-473517/	Tion	2016	0	1	1	1
Moment of truth. Friday we find out if Timisoara will be awarded the title of European Capital of Culture	https://www.tion.ro/capitala-culturala/momentul-adevarului-vineri-aflam-daca-timisoara-primeste-titlul-de-capitala-culturala-europeana-477099/	Tion	2016	0	1	1	1
Timis county councillors will have on the table at the first "working" meeting of the new mandate a draft resolution proposing the payment of the annual contribution to the Timisoara - European Capital of Culture Association in the amount of 200,000 lei. The amount is higher than last year.	https://www.tion.ro/capitala-culturala/propunere-in-cj-timis-200-000-de-lei-pentru-asociatia-timisoara-capitala-culturala-europeana-484437/	Tion	2016	0	1	2	1
TM2021 is for the whole country! Neumann: we also want to develop projects from the counter-candidate files	https://www.tion.ro/capitala-culturala/tm2021-e-pentru-toata-tara-neumann-vrem-sa-dezvoltam-si-proiecte-din-dosarele-contracandidate-476676/	Tion	2016	0	1	1	1
The title of European Capital of Culture, celebrated culinary, with a cake as in Banat	https://www.tion.ro/stirile-judetului-timis/titlul-capitala-culturala-europeana-sarbatorit-culinar-cu-un-tort-ca-n-banat-476688/	Tion	2016	0	1	1	1
Concerts for Timisoara - Cultural Capital 2021. IPR, Phaser, Cargo and Teo Milea take the stage	https://www.tion.ro/capitala-culturala/concerte-pentru-timisoara-capitala-culturala-2021-ipr-phaser-cargo-si-teo-milea-urca-pe-scena-476760/	Tion	2016	1	1	1	1
Special TM2021 concert: Cristi Minculescu sings in Timisoara with Iris and Felicia Filip	https://www.tion.ro/capitala-culturala/concert-special-tm2021-cristi-minculescu-canta-la-timisoara-alaturi-de-iris-si-felicia-filip-476481/	Tion	2016	1	1	1	1
Sunday we celebrate the city. Celebrating the victory of Timisoara - European Capital of Culture 2021	https://www.tion.ro/capitala-culturala/duminica-cinstim-orasul-se-sarbatoreste-victoria-timisoarei-capitala-europeana-a-culturii-2021-476799/	Tion	2016	1	1	1	1
The TM2021 team, rewarded by the city hall. Each member becomes an Honorary Citizen of Timisoara	https://www.tion.ro/capitala-culturala/echipa-tm2021-recompensata-de-primarie-fiecare-membru-devine-cetatean-de-onoare-al-timisoarei-476439/	Tion	2016	4	1	1	1
Pilgrims, declaration of love for Timisoara, European Capital of Culture in 2021	https://www.tion.ro/stirile-judetului-timis/peregrinii-declaratie-de-iubire-pentru-timisoara-capitala-culturala-europeana-in-2021-476769/	Tion	2016	5	1	1	1
The winner of the European Capital of Culture title in Greece has been decided. Congratulations Eleusis!	https://www.tion.ro/capitala-culturala/s-a-stabilit-castigatorul-titlului-de-capitala-culturala-europeana-in-grecia-felicitari-eleusis-469977/	Tion	2016	0	2	2	2
Timisoren, invited to the Banat Philharmonic, to find out live the decision of the European Capital of Culture jury	https://www.tion.ro/capitala-culturala/timisorenii-chemati-la-filarmonica-banatul-sa-afle-in-direct-decizia-juriului-capitala-europeana-a-culturii-476928/	Tion	2016	0	2	2	2
Timisoara - Capital of Culture Association invites Timisoara citizens to the debate	https://www.tion.ro/capitala-culturala/asociatia-timisoara-capitala-culturala-invita-timisorenii-la-dezbatere-101297/	Tion	2017	1	2	2	2
Grindeanu explains why the Government does not set aside money for Timisoara European Capital of Culture	https://www.tion.ro/capitala-culturala/grindeanu-explica-de-ce-guvernul-nu-pune-deoparte-bani-pentru-timisoara-capitala-culturala-europeana-446168/	Tion	2017	4	3	2	3
Timisoara European Capital Association kicks off monthly "Open Saturday" meetings	https://www.tion.ro/capitala-culturala/asociatia-timisoara-capitala-europeana-da-startul-intalnirilor-lunare-sambata-deschisa-63374/	Tion	2018	1	1	1	1
TM2021 Association gets a new building, in the Opera building	https://www.tion.ro/capitala-culturala/asociatia-tm2021-primeste-inca-un-sediu-in-cladirea-operei-46718/	Tion	2018	1	1	1	1
TM2021. A new Cafe 21 meeting - "Through culture, we cross borders"	https://www.tion.ro/capitala-culturala/tm2021-o-noua-intalnire-cafe-21-prin-cultura-trecem-granitele-67721/	Tion	2018	1	1	1	1
Timisoara European Capital of Culture Association is looking for specialists	https://www.tion.ro/capitala-culturala/asociatia-timisoara-capitala-culturala-europeana-cauta-reprezentant-al-mediului-economic-local-si-expert-international-52928/	Tion	2018	3	1	2	1
Open Call for projects within the TM2021 cultural programme "SEARCHLIGHT	https://www.tion.ro/capitala-culturala/open-call-de-proiecte-in-cadrul-programului-cultural-tm2021-searchlight-40019/	Tion	2018	3	1	2	1
Timisoara Consular Corps reaffirms its support for the Timisoara 2021 project	https://www.tion.ro/stirile-judetului-timis/corpul-consular-din-timisoara-isi-reafirma-sustinerea-pentru-proiectul-timisoara-2021-66266/	Tion	2018	3	1	1	1
Robu claims that the Ministry of Culture has funded only 1 percent of the Timisoara Capital of Culture project. The Ministry's reply	https://www.tion.ro/capitala-culturala/robu-sustine-ca-ministerul-culturii-a-finantat-doar-1-la-suta-din-proiectul-timisoara-capitala-culturala-replica-ministerului-45488/	Tion	2018	4	2	2	2
Mayor Robu, disturbed by a TM2021 Association project: from an aesthetic point of view, those tubes are terrible	https://www.tion.ro/stirile-judetului-timis/primarul-robu-deranjat-de-un-proiect-al-asociatiei-tm2021-din-punct-de-vedere-estetic-acele-tuburi-sunt-groaznice-49070/	Tion	2018	4	2	2	2
Chris Torch, new artistic director of Timisoara European Capital: TM2021 programme is like a journey	https://www.tion.ro/capitala-culturala/chris-torch-noul-director-artistic-timisoara-capitala-europeana-programul-tm2021-este-precum-o-calatorie-464942/	Tion	2019	1	1	1	1
The Timisoara 2021 Association has launched a competition to fill two positions on the Board of Directors	https://www.tion.ro/capitala-culturala/asociatia-timisoara-2021-a-lansat-concursul-pentru-ocuparea-a-doua-pozitii-in-consiliul-director-30296/	Tion	2019	3	1	2	1
Timisoara 2021 Association is looking for volunteers for an event next week	https://www.tion.ro/capitala-culturala/asociatia-timisoara-2021-cauta-voluntari-pentru-evenimentul-impuls-timisoara-in-reconstructie-12929/	Tion	2019	3	1	1	1
Another 2 million lei from the government for Timisoara European Capital of Culture in 2020	https://www.tion.ro/capitala-culturala/inca-2-milioane-de-lei-de-la-guvern-pentru-timisoara-capitala-culturala-europeana-in-2020-857781/	Tion	2019	3	1	3	1
TM2021 won't even get half a million euros from Bucharest in 2020 Robu administration seriously faulted by PNL government	https://www.tion.ro/stirile-judetului-timis/tm2021-nu-va-primi-nici-macar-jumatate-de-milion-de-euro-de-la-bucuresti-in-2020-administratia-robu-faultata-serios-de-guvernul-pnl-857518/	Tion	2019	3	1	3	1
Only 340,000 euros from the Ministry of Culture for TM2021 this year. 2020 will be better	https://www.tion.ro/capitala-culturala/numai-340-000-de-euro-de-la-ministerul-culturii-pentru-tm2021-in-acest-an-in-2020-va-fi-mai-bine-9365/	Tion	2019	3	2	2	2
TM2021, between promises and funding. Robu's list of money received by the association	https://www.tion.ro/capitala-culturala/tm2021-intre-promisiuni-si-finantari-lista-lui-robu-cu-banii-incasati-de-asociatie-24746/	Tion	2019	3	2	3	2
The Romanian government will finally secure funding for the Timisoara European Capital of Culture 2021 project	https://www.tion.ro/capitala-culturala/guvernul-romaniei-va-asigura-in-sfarsit-finantarea-proiectului-timisoara-capitala-culturala-europeana-2021-14960/	Tion	2019	4	2	3	2
Almost three years after the city of Timișoara won the title of European Capital of Culture 2021, the Romanian Government approved today the ordinance	https://www.tion.ro/capitala-culturala/guvernul-romaniei-va-asigura-in-sfarsit-finantarea-proiectului-timisoara-capitala-culturala-europeana-2021-149600/	Tion	2019	4	2	3	2
PNL praises TM2021 in Brussels, but the Orban government is not rushing to give the promised money	https://www.tion.ro/stirile-judetului-timis/pnl-lauda-tm2021-la-bruxelles-dar-guvernul-orban-nu-se-inghesuie-sa-dea-banii-promisi-877510/	Tion	2020	4	2	3	2
Timisoara 2021 seeks production director			2020	3	3	1	3
Timisoara - European Capital of Culture completes its team	https://renasterea.ro/timisoara-capitala-culturala-europeana-isi-completeaza-echipa/	Renașterea Bănățeană	01.02.2018	3	2	2	2
European Capital of Culture opens up to the community	https://renasterea.ro/capitala-culturala-europeana-se-deschide-catre-comunitate/	Renașterea Bănățeană	01.02.2018	5	3	1	3
Preparations for Timisoara's new application for the title of European Capital of Culture in 2021!	https://www.opiniatimisoarei.ro/pregatiri-pentru-noul-dosar-de-candidatura-al-timisoarei-pentru-titlul-de-capitala-culturala-europeana-in-2021/01/04/2016	Opinia Timișoarei	01.04.2016	0	0	1	0
Stories at Margina and Zorani - the first large-scale event "Cammines in Motion	https://renasterea.ro/povesti-la-margina-si-zorani-primul-eveniment-de-amploare-camine-in-miscare/	Renașterea Bănățeană	01.10.2018	1	1	1	1
Debates, coffee and good music at a new Cafe 21 event in Timisoara	https://www.opiniatimisoarei.ro/dezbateri-cafea-si-muzica-buna-la-un-nou-eveniment-cafe-21-la-timisoara-2/01/11/2017	Opinia Timișoarei	01.11.2017	6	1	1	1
On the changes brought by globalisation. A new meeting in the Cafe 21 series	https://renasterea.ro/despre-schimbarile-aduse-de-globalizare-o-noua-intalnire-din-seria-cafe-21/	Renașterea Bănățeană	01.11.2017	1	1	1	1
The Timisoara European Capital of Culture Association is looking for consultants for next years programme. What role will they play?	https://www.opiniatimisoarei.ro/asociatia-timisoara-capitala-culturala-europeana-cauta-consultanti-pentru-programul-din-urmatorii-ani-ce-rol-vor-avea/01/11/2018	Opinia Timișoarei	01.11.2018	3	2	2	2
Timisoara European Capital of Culture Association is looking for consultants	https://renasterea.ro/asociatia-timisoara-capitala-culturala-europeana-cauta-consultanti/	Renașterea Bănățeană	01.11.2018	3	2	1	2
The local community, united and through culture	https://renasterea.ro/comunitatea-locala-unita-si-prin-cultura/	Renașterea Bănățeană	02.04.2018	1	1	2	1
Timisoara European Capital of Culture Association marks the centenary year of the Great Union	https://renasterea.ro/comunitatea-locala-unita-si-prin-culturaa/	Renașterea Bănățeană	02.04.2018	1	1	2	1
Get involved. Timisoara 2021 Association is looking for volunteers for street performances with dance and juggling	https://www.opiniatimisoarei.ro/implica-te-asociatia-timisoara-2021-cauta-voluntari-pentru-spectacolele-stradale-cu-dansuri-si-jonglerii/02/07/2019	Opinia Timișoarei	02.07.2019	3	2	2	2
Timisoara, promoted in a unique way overseas	https://renasterea.ro/timisoara-promovata-mod-inedit-peste-ocean/	Renașterea Bănățeană	02.10.2017	7	4	1	4
Timisoara strengthens its brand as a place that generates creative acts. A symbolic anniversary in the future European Capital of Culture	https://renasterea.ro/timisoara-isi-consolideaza-brandul-de-spatiu-generator-al-actelor-de-creatie-aniversare-simbol-viitoarea-capitala-culturala-europeana/	Renașterea Bănățeană	04.04.2017	7	3	1	3
Partnership between Timisoara and Novi Sad, European Capitals of Culture in 2021	https://renasterea.ro/parteneriat-intre-timisoara-si-novi-sad-capitalele-europene-ale-culturii-in-2021/	Renașterea Bănățeană	04.06.2019	5	3	1	3
Remix ID, with Timisoara 2021	https://renasterea.ro/remix-id-alaturi-de-timisoara-2021/	Renașterea Bănățeană	04.10.2019	2	1	1	1
Artists and designs for Timisoara, European Capital of Culture 2021	https://www.opiniatimisoarei.ro/artisti-si-desene-pentru-timisoara-capitala-a-culturii-europene-2021/04/11/2010	Opinia Timișoarei	04.11.2010	0	0	1	0
The Tram of the Revolution started through Timișoara	https://renasterea.ro/tramvaiul-revolutiei-a-pornit-prin-timisoara/	Renașterea Bănățeană	04.11.2019	1	1	1	1
Resolution for/about a Capital of Culture	https://renasterea.ro/rezolutie-pentrudespre-o-capitala-culturala/	Renașterea Bănățeană	04.12.2016	2	1	2	1
Timisoreni, come with ideas! They could be transformed into cultural events to complement the TM2021 programme	https://www.opiniatimisoarei.ro/timisoreni-veniti-cu-idei-s-ar-putea-transforma-in-evenimente-culturale-care-sa-completeze-programul-tm2021/04/12/2018	Opinia Timișoarei	04.12.2018	3	2	2	2
New projects are being sought for TM2021	https://renasterea.ro/se-cauta-proiecte-noi-pentru-tm2021/	Renașterea Bănățeană	04.12.218	3	2	2	2
Simona Neumann: All will resign from the board of the Timisoara Capital of Culture Association by April. Her husband's presence in the organization, a reason for dispute	http://www.opiniatimisoarei.ro/simona-neumann-toti-isi-vor-da-demisia-din-boardul-asociatiei-timisoara-capitala-culturala-a-europei-pana-in-aprilie-prezenta-sotului-ei-in-organizatie-motiv-de-disputa/05/02/2018	Opinia Timișoarei	05.02.2018	3	2	2	2
O+156:218 new meeting within the Café 21 project	https://renasterea.ro/o-noua-intrunire-cadrul-proiectului-cafe-21/	Renașterea Bănățeană	05.03.2018	1	1	2	1
TM2021 opens for new project proposals	https://renasterea.ro/tm2021-se-deschide-pentru-propuneri-de-proiecte-noi/	Renașterea Bănățeană	05.06.2018	3	2	2	2
CJT money for sport and Timisoara 2021	https://renasterea.ro/bani-de-la-cjt-pentru-sport-si-timisoara-2021/	Renașterea Bănățeană	05.07.2019	4	2	2	2
A new programme launched by the Timisoara European Capital of Culture Association	https://renasterea.ro/un-nou-program-lansat-de-asociatia-timisoara-capitala-culturala-europeana/	Renașterea Bănățeană	05.08.2017	1	1	2	1
TM2021 takes to the streets with Memories of the Citadel	https://renasterea.ro/tm2021-iese-in-strada-cu-memoriile-cetatii/	Renașterea Bănățeană	05.09.2018	1	1	2	1
Timisoara European Capital of Culture Association kicks off Dante 2021 programme	https://renasterea.ro/asociatia-timisoara-capitala-culturala-europeana-da-startul-programului-dante-2021/	Renașterea Bănățeană	05.10.2018	1	1	2	1
Today starts the "Lumen" series of performances	https://renasterea.ro/astazi-incepe-seria-spectacolelor-lumen/	Renașterea Bănățeană	05.10.2018	1	1	2	1
In the European Capital of Culture, the Doreans are working their butts off	https://renasterea.ro/capitala-culturala-europeana-doreii-lucreaza-de-dau-gropi/	Renașterea Bănățeană	05.11.2017	7	3	3	3
Timisoara European Capital of Culture Association bombarded more with accusations than projects	https://renasterea.ro/asociatia-timisoara-capitala-culturala-europeana-bombardata-mai-mult-cu-acuze-decat-cu-proiecte/	Renașterea Bănățeană	06.02.2018	3	2	3	2
Last-minute change for Multiplexity, the centre to be built in Timisoara European Capital of Culture by 2021. The first tender has been launched	https://www.opiniatimisoarei.ro/schimbare-de-ultim-moment-pentru-multiplexity-centrul-ce-trebuie-ridicat-in-timisoara-capitala-culturala-a-europei-pana-in-2021-s-a-lansat-prima-licitatie/06/04/2019	Opinia Timișoarei	06.04.2019	6	2	2	2
Timisoara's serious contender for the title of European Capital of Culture 2021	https://renasterea.ro/contracandidat-serios-al-timisoarei-la-titlul-de-capitala-europeana-a-culturii-2021/	Renașterea Bănățeană	06.10.2015	0	0	2	0
An exhibition-meditation about a former cultural capital	https://renasterea.ro/o-expozitie-meditatie-despre-o-fosta-capitala-culturala/	Renașterea Bănățeană	06.12.2016	2	1	2	1
Horațiu Rada: For the Timisoara 2021 Association, this year means double work, effort, planning, strategy	https://renasterea.ro/horatiu-rada-pentru-asociatia-timisoara-2021-anul-acesta-inseamna-munca-dubla-efort-planificare-strategie/	Renașterea Bănățeană	07.02.2020	3	2	2	2
Solidarity with those on the front line! Timisoara residents are urged to come out with lanterns or lights in the windows or balconies of their homes	https://renasterea.ro/solidaritate-cu-cei-din-prima-linie-timisorenii-sunt-indemnati-sa-iasa-cu-lanterne-sau-cu-lumini-la-ferestrele-sau-balcoanele-locuintelor/	Renașterea Bănățeană	07.04.2020	1	1	1	1
Timisoara, the European capital of homeless people? A children's playground has been turned into a hotbed of infection	https://renasterea.ro/timisoara-capitala-europeana-boschetarilor-un-parc-de-joaca-pentru-copii-fost-transformat-intr-un-focar-de-infectie/	Renașterea Bănățeană	07.06.2016	7	3	3	3
TM2021 and "Banatul" Philharmonic present the performance "Dybbuk"	https://renasterea.ro/tm2021-si-filarmonica-banatul-prezinta-spectacolul-dybbuk/	Renașterea Bănățeană	07.06.2018	1	1	2	1
Timisoara is not exactly a Western city	https://renasterea.ro/timisoara-nu-e-chiar-un-oras-occidental/	Renașterea Bănățeană	07.07.2017	7	2	2	2
A new promotion of the European Cultural Capital 2021	https://renasterea.ro/o-noua-promovare-a-capitalei-culturale-europene-2021/	Renașterea Bănățeană	07.08.2019	5	3	1	3
Training for cultural operators	https://renasterea.ro/perfectionare-pentru-operatorii-culturali/	Renașterea Bănățeană	07.09.2017	3	2	2	2
Lumen, three evenings of grandiose performances on the Bega (video)	https://renasterea.ro/lumen-trei-seri-de-spectacol-grandios-pe-bega-video/	Renașterea Bănățeană	07.10.2018	1	1	1	1
La Pas, a festival about community in Timisoara	https://renasterea.ro/la-pas-un-festival-despre-comunitate-in-timisoara/	Renașterea Bănățeană	07.10.2019	1	1	1	1
A clear message from the CJT on Timisoara as European Capital of Culture	https://renasterea.ro/mesaj-transant-de-la-cjt-privind-timisoara-capitala-culturala-europeana/	Renașterea Bănățeană	08.02.2018	7	2	2	2
Nicolae Robu revealed ten commandments for Timisoara's culture	https://renasterea.ro/lui-nicolae-robu-s-au-revelat-zece-porunci-referitoare-la-cultura-timisoarei/	Renașterea Bănățeană	08.02.2018	4	3	3	3
Ethics Commission for Timisoara European Capital of Culture	https://renasterea.ro/comisie-de-etica-pentru-timisoara-capitala-culturala-europeana/	Renașterea Bănățeană	08.03.2018	3	2	2	2
Timisoara European Capital of Culture Association is looking for responsible and visionary people	https://renasterea.ro/asociatia-timisoara-capitala-culturala-europeana-cauta-oameni-responsabili-si-cu-gandire-vizionara/	Renașterea Bănățeană	08.09.2018	3	2	2	2
Games and workshops for dwarves and puppet theatre, in a weekend dedicated to children in Timisoara by TM2021 Association	https://www.opiniatimisoarei.ro/jocuri-si-ateliere-pentru-pitici-si-teatru-de-papusi-intr-un-weekend-dedicat-copiilor-la-timisoara-de-asociatia-tm2021/08/11/2019	Opinia Timișoarei	08.11.2019	1	1	1	1
Quality music and unique performances at Timisoara Jazz Festival. Photo	https://www.opiniatimisoarei.ro/muzica-de-calitate-si-spectacole-inedite-la-timisoara-jazz-festival-foto/08/11/2019	Opinia Timișoarei	08.11.2019	2	1	1	1
Concerts, theatre performances and handmade products fair in a new neighbourhood cultural centre in Timisoara. Photo	https://www.opiniatimisoarei.ro/concerte-spectacole-de-teatru-si-targ-de-produse-handmade-intr-un-nou-centru-cultural-de-cartier-la-timisoara-foto/08/12/2019	Opinia Timișoarei	08.12.2019	1	1	1	1
Nicolae Robu on the rebukes of the former artistic director of TM2021 who claims that Timisoara could lose the title of Cultural Capital of Europe due to lack of money and political maneuvering: I think he has personal grudges. City Hall gave the most money	https://www.opiniatimisoarei.ro/nicolae-robu-despre-reprosurile-fostului-director-artistic-al-tm2021-care-sustine-ca-timisoara-ar-putea-pierde-titlul-de-capitala-culturala-a-europei-din-cauza-lipsei-banilor-si-a-manevrelor-politice/09/07/2019	Opinia Timișoarei	09.07.2019	7	2	2	2
Timisoara's city centre in search of its former charm	https://renasterea.ro/centrul-timisoarei-in-cautarea-farmecului-de-altadata/	Renașterea Bănățeană	10.03.2020	7	3	3	3
Through culture we cross borders	https://renasterea.ro/prin-cultura-trecem-granitele/	Renașterea Bănățeană	10.05.2018	1	1	1	1
The greatest wealth of this city is precisely its people, says Dan Diaconu, deputy mayor of Timisoara, in an interview for "Renașterea bănățeană"	https://renasterea.ro/cea-mai-mare-bogatie-a-acestui-oras-sunt-tocmai-oamenii-sai-spune-dan-diaconu-viceprimar-al-timisoarei-intr-un-interviu-pentru-renasterea-banateana/	Renașterea Bănățeană	10.09.2019	4	3	2	3
Awarding the winning recipes in the "Taste as Heritage" competition	https://renasterea.ro/premierea-retetelor-castigatoare-in-concursul-gustul-ca-patrimoniu/	Renașterea Bănățeană	10.10.2018	1	1	1	1
CJT will pay the membership fee for the "Timisoara European Capital of Culture" Association	https://renasterea.ro/cjt-va-plati-cotizatia-pentru-asociatia-timisoara-capitala-culturala-europeana/	Renașterea Bănățeană	10.10.2018	4	3	2	3
Handmade products fair, shows and various workshops in the Forest Park in Timisoara	https://renasterea.ro/targ-de-produse-handmade-spectacole-si-diverse-ateliere-in-parcul-padurice-din-timisoara/	Renașterea Bănățeană	10.10.2019	2	1	1	1
About history in the present time	https://renasterea.ro/despre-istorie-la-timpul-prezent/	Renașterea Bănățeană	11.03.2018	1	1	2	1
European praise for Timisoara	https://renasterea.ro/elogiu-european-adus-timisoarei/	Renașterea Bănățeană	11.03.2020	7	3	1	3
TM2021 Association, sued in Brussels by concerned Timisoara cultural people. Simona Neumann: There are always groups that want to take over the project	https://www.opiniatimisoarei.ro/asociatia-tm2021-parata-la-bruxelles-de-oameni-de-cultura-din-timisoara-ingrijorati-simona-neumann-intotdeauna-apar-grupuri-care-doresc-sa-preia-conducerea-proiectului/11/04/2018	Opinia Timișoarei	11.04.2018	7	2	2	2
Architectural heritage, Timisoara's pride and joy	https://renasterea.ro/patrimoniul-arhitectural-mandria-indurerata-a-timisoarei/	Renașterea Bănățeană	11.05.2018	7	4	3	4
Coffee, good music and debates about the changes in the city of the European Capital of Culture at a new Cafe 21 event in Timisoara	https://www.opiniatimisoarei.ro/cafea-muzica-buna-si-dezbateri-despre-schimbarile-din-orasul-capitala-culturala-a-europei-la-un-nou-eveniment-cafe-21-la-timisoara/11/07/2018	Opinia Timișoarei	11.07.2018	6	1	1	1
Timisoara seen through the eyes of young people	https://renasterea.ro/timisoara-vazuta-prin-ochii-tinerilor/	Renașterea Bănățeană	11.07.2018	1	1	2	1
Dante 21: Purgatory - on stage at the Ravenna Theatre Festival	https://renasterea.ro/dante-21-purgatoriul-pe-scena-festivalului-de-teatru-de-la-ravenna/	Renașterea Bănățeană	11.07.2019	1	1	2	1
Europe's future cultural capitals at the moment of strategy. What's happening in Timisoara, Novi Sad and Rijeka	https://www.opiniatimisoarei.ro/viitoarele-capitale-culturale-ale-europei-la-momentul-strategiei-ce-se-intampla-la-timisoara-novi-sad-si-rijeka/11/12/2017	Opinia Timișoarei	11.12.2017	7	2	2	2
Auchan for YOU @IuliusTown! - a unique cultural concept in Timisoara	https://www.opiniatimisoarei.ro/auchan-for-you-iuliustown-un-concept-cultural-inedit-in-timisoara/12/02/2020	Opinia Timișoarei	12.02.2020	5	3	1	3
'I am a chorus of professional protesters'. Virulent reaction from Bucharest. Who calls the cultural people from Timisoara who complained in Brussels about the activity of the TM2021 Association?	https://www.opiniatimisoarei.ro/sunt-un-cor-de-contestatari-de-profesie-reactie-virulenta-de-la-bucuresti-cine-ii-numeste-astfel-pe-oamenii-de-cultura-din-timisoara-care-s-au-plans-la-bruxelles-de-activitatea-asociatiei-tm2021/12/04/2018	Opinia Timișoarei	12.04.2018	7	2	3	2
Timisoara's "Spring Pedal Ride" this weekend	https://renasterea.ro/in-weekend-timisorenii-isi-dau-intalnire-la-pedalarea-de-primavara/	Renașterea Bănățeană	12.04.2018	7	3	1	3
Enticing concerts in Timisoara at weekend weather	https://renasterea.ro/concerte-ispititoare-la-vreme-de-week-end-in-timisoara/	Renașterea Bănățeană	12.05.2018	1	1	1	1
Support for the European Capital of Culture from the Ministry of Culture	https://renasterea.ro/sprijin-pentru-capitala-culturala-europeana-de-la-ministerul-culturii/	Renașterea Bănățeană	12.06.2018	4	3	1	3
Government funding for TM2021	https://renasterea.ro/finantare-de-la-guvern-pentru-tm2021/	Renașterea Bănățeană	12.06.2019	4	2	2	2
Timisoara has submitted its application for European Capital of Culture	https://renasterea.ro/timisoara-depus-dosarul-pentru-capitala-europeana-culturii/	Renașterea Bănățeană	12.08.2016	0	0	1	0
Nearly 1 million euro has been received this year from the City Hall of Timisoara Association European Capital of Culture 2021. From the Ministry of Culture, no 1500. The events, crowded in recent months	https://www.opiniatimisoarei.ro/aproape-1-milion-de-euro-a-primit-in-acest-an-de-la-primarie-asociatia-timisoara-capitala-culturala-a-europei-2021-de-la-ministerul-culturii-nici-1500-evenimentele-inghesuite-in-ultimele-luni/12/09/2019	Opinia Timișoarei	12.09.2019	4	2	3	2
Theatre and democracy, a new Cafe 21 meeting	https://renasterea.ro/teatru-si-democratie-o-noua-intalnire-cafe-21/	Renașterea Bănățeană	12.10.2018	1	1	2	1
A jerry-rigged version of the European Capital of Culture	https://renasterea.ro/o-versiune-jerpelita-capitalei-culturale-europene-galerie-foto/	Renașterea Bănățeană	12.12.2017	7	4	3	4
Western Alliance supports Timisoara as European Capital of Culture	https://renasterea.ro/alianta-vestului-sustine-timisoara-capitala-culturala-europeana/	Renașterea Bănățeană	13.01.2010	4	3	1	3
The Timisoara European Capital of Culture Association has launched this year's programme	https://renasterea.ro/asociatia-timisoara-capitala-culturala-europeana-lansat-programul-pentru-acest/	Renașterea Bănățeană	13.02.2018	1	2	2	2
The chorus of protesters of the TM2021 Association's activities does not count in the Brussels monitoring. The announcement of the verification commission in Timisoara	https://www.opiniatimisoarei.ro/corul-de-contestatari-ai-activitatii-asociatiei-tm2021-nu-conteaza-in-monitorizarea-bruxellesului-anuntul-comisiei-de-verificare-la-timisoara/13/06/2018	Opinia Timișoarei	13.06.2018	7	2	2	2
TM 2021 Association enjoys the confidence of European Commission representatives	https://renasterea.ro/asociatia-tm-2021-se-bucura-de-increderea-reprezentantilor-comisiei-europene/	Renașterea Bănățeană	13.06.2018	4	2	2	2
First edition of the Festival of Light, in Liberty Square	https://renasterea.ro/prima-editie-a-festivalului-luminii-in-piata-libertatii/	Renașterea Bănățeană	13.09.2018	1	1	2	1
Change of plans regarding MultipleXity, the modern building that should be built in place of the Summer Garden in Timisoara	https://www.opiniatimisoarei.ro/schimbare-de-planuri-in-privinta-multiplexity-cladirea-moderna-ce-ar-trebui-sa-se-ridice-in-locul-gradinii-de-vara-la-timisoara/14/04/2018	Opinia Timișoarei	14.04.2018	6	2	3	2
Too little money for TM2021. Monitoring jury's recommendations for Timisoara European Capital of Culture	https://www.opiniatimisoarei.ro/bani-prea-putini-pentru-tm2021-recomandarile-juriului-de-monitorizare-pentru-timisoara-capitala-culturala-europeana/14/08/2018	Opinia Timișoarei	14.08.2018	3	2	2	2
Letter of recommendation for Timisoara 2021	https://renasterea.ro/scrisoare-de-recomandare-pentru-timisoara-2021/	Renașterea Bănățeană	14.08.2018	4	3	1	3
7 days, 8 districts and dozens of artists on the streets of Timisoara. Memories of the Fortress bring the city of the Revolution to the fore	https://www.opiniatimisoarei.ro/7-zile-8-cartiere-si-zeci-de-artisti-pe-strazile-din-timisoara-memoriile-cetatii-aduc-in-prim-plan-orasul-din-vremea-revolutiei/14/10/2019	Opinia Timișoarei	14.10.2019	1	1	1	1
Memories of the Fortress: Timisoara of the Revolution	https://renasterea.ro/memoriile-cetatii-timisoara-revolutiei/	Renașterea Bănățeană	14.10.2019	1	1	1	1
Italian know-how to raise funds for the TM2021 Association	https://renasterea.ro/know-how-italian-pentru-strangerea-de-fonduri-de-asociatia-tm2021/	Renașterea Bănățeană	14.10.2019	5	3	1	3
Do you have a cultural initiative and want to know how to raise money for it? Timisoara European Capital of Culture Association teaches you for free	https://www.opiniatimisoarei.ro/in-2021-doar-asociatia-timisoara-capitala-culturala-va-avea-731-de-proiecte-echivalentul-numarului-de-becuri-care-s-au-aprins-pentru-prima-data-in-oras-cu-ce-bani-si-cum-pregatim-momentul-expli/14/12/2019	Opinia Timișoarei	14.12.2019	3	2	2	2
'In 2021, the Timisoara Capital of Culture Association alone will have 731 projects, equivalent to the number of light bulbs that were lit for the first time in the city'. With what money and how we prepare the moment explains Horatiu Rada, president of TM2021	https://www.opiniatimisoarei.ro/in-2021-doar-asociatia-timisoara-capitala-culturala-va-avea-731-de-proiecte-echivalentul-numarului-de-becuri-care-s-au-aprins-pentru-prima-data-in-oras-cu-ce-bani-si-cum-pregatim-momentul-explic/14/12/2019	Opinia Timișoarei	14.12.2019	3	2	2	2
President of the Timisoara European Capital of Culture 2021 Association, Horatiu Rada, meeting with Prime Minister Ludovic Orban: We asked for 23 million lei this year	https://www.opiniatimisoarei.ro/presedintele-asociatiei-timisoara-capitala-culturala-a-europei-2021-horatiu-rada-intalnire-cu-premierul-ludovic-orban-am-cerut-23-de-milioane-de-lei-in-acest-an/15/01/2020	Opinia Timișoarei	15.01.2020	4	3	2	3
Having become European Capital of Culture, Timisoara will radically change its appearance	https://renasterea.ro/devenita-capitala-culturala-europeana-timisoara-isi-va-schimba-radical-infatisarea/	Renașterea Bănățeană	15.02.2018	6	3	1	3
Memories of the Fortress, exhibited on reusable concrete tubes	https://renasterea.ro/memoriile-cetatii-expuse-pe-tuburi-din-beton-reutilizabile/	Renașterea Bănățeană	16.05.2018	1	1	1	1
Preparations for the European Cultural Capital in a new phase	https://renasterea.ro/pregatirea-capitalei-culturale-europene-intr-o-noua-faza/	Renașterea Bănățeană	16.06.2017	3	2	2	2
Fabulous event on the border with Serbia in Comloșu Mare, Comloșu Mic, Lunga and Lenauheim	https://renasterea.ro/eveniment-fabulos-la-granita-cu-serbia-in-localitatile-comlosu-mare-comlosu-mic-lunga-si-lenauheim/	Renașterea Bănățeană	16.08.2019	1	1	1	1
WE WON! Timisoara is the EUROPEAN CAPITAL OF CULTURE in 2021! Long awaited announcement	https://www.opiniatimisoarei.ro/am-castigat-timisoara-e-capitala-europeana-a-culturii-in-2021-anuntul-atat-de-asteptat/16/09/2016	Opinia Timișoarei	16.09.2016	0	0	1	0
Timisoara will be the European Capital of Culture in 2021	https://renasterea.ro/timisoara-va-fi-capitala-culturala-europeana-2021/	Renașterea Bănățeană	16.09.2016	0	0	1	0
Did you happen to need a toilet in the central area of Timisoara? How did you manage?	https://renasterea.ro/s-intamplat-sa-aveti-nevoie-de-toaleta-zona-centrala-timisoarei-cum-v-ati-descurcat/	Renașterea Bănățeană	16.10.2016	7	2	3	2
TM 2021 welcomes the publication of a new issue of the magazine "Timișoara, pole of cultural tourism in Banat"	https://renasterea.ro/tm-2021-saluta-aparitia-unui-nou-numar-al-revistei-timisoara-pol-al-turismului-cultural-banatean/	Renașterea Bănățeană	17.07.2019	2	1	1	1
The SPECTACULAR dossier with which Timisoara presented itself to Europe and won the title of Cultural Capital is revealed! Here's WHY WE WON!	https://www.opiniatimisoarei.ro/dosarul-spectacol-cu-care-timisoara-s-a-prezentat-in-fata-europei-si-a-adjudecat-titlul-de-capitala-culturala-se-dezvaluie-iata-de-ce-am-castigat/17/09/2016	Opinia Timișoarei	17.09.2016	0	0	1	0
Firea, about the European Capital of Culture: it was natural that the first option is towards smaller cities	https://renasterea.ro/firea-despre-capitala-culturala-europeana-era-firesc-ca-prima-optiune-e-spre-orasele-mai-mici/	Renașterea Bănățeană	17.09.2016	0	0	2	0
Timisoara residents called to the streets to celebrate winning the European Capital of Culture title	https://renasterea.ro/timisorenii-chemati-strada-pentru-sarbatori-obtinerea-titlului-de-capitala-culturala-europeana/	Renașterea Bănățeană	17.09.2016	0	0	1	0
Timisoara's bid coordinator: We are waiting to find out what the government's support is. This will be a big challenge	https://renasterea.ro/coordonatorul-dosarului-de-candidatura-al-timisoarei-asteptam-sa-aflam-care-este-sprijinul-guvernului-asta-va-fi-o-mare-provocare/	Renașterea Bănățeană	17.09.2016	3	2	2	2
Les Films de Cannes à Timișoara brings events and special guests	https://renasterea.ro/les-films-de-cannes-a-timisoara-aduce-evenimente-si-invitati-speciali/	Renașterea Bănățeană	17.10.2019	2	1	1	1
The electrifying show in Timisoara, whose venue is announced just hours ahead. TM2021 Surprise	https://www.opiniatimisoarei.ro/spectacolul-electrizant-de-la-timisoara-al-carui-loc-de-desfasurare-se-anunta-cu-doar-cateva-ore-inainte-surpriza-tm2021/18/03/2019	Opinia Timișoarei	18.03.2019	2	1	1	1
Ordinance on the allocation of a significant amount of money over the next four years	https://renasterea.ro/capitala-culturala-europeeana-are-bugetul-asigurat-si-de-la-nivel-national/	Renașterea Bănățeană	18.05.2019	3	2	2	2
European Capital of Culture budget also secured from national level	https://renasterea.ro/capitala-culturala-europeana-are-bugetul-asigurat-si-de-la-nivel-national/	Renașterea Bănățeană	18.06.2019	3	2	2	2
Monitoring report from Brussels for Timisoara 2021: It is essential to solve public funding	https://www.opiniatimisoarei.ro/raportul-de-monitorizare-de-la-bruxelles-pentru-timisoara-2021-e-esential-sa-se-rezolve-finantarea-publica/19/07/2019	Opinia Timișoarei	18.07.2019	7	2	2	2
Timisoara celebrates in the streets the title of European Capital of Culture 2021	https://renasterea.ro/timisorenii-sarbatoresc-strada-obtinerea-titlului-de-capitala-culturala-europeana-2021/	Renașterea Bănățeană	18.09.2016	0	0	1	0
10 locations, 10 days, 100 years of history - Memories of the Fortress - the project Timisoara 2021 brings to your neighbourhood	https://renasterea.ro/10-locatii-10-zile-100-de-ani-de-istorie-memoriile-cetatii-proiectul-pe-care-timisoara-2021-il-aduce-in-cartierul-tau/	Renașterea Bănățeană	18.09.2018	1	1	1	1
It's a shame. With crumbling walls, sparse scaffolding and a lot of neglect, the historic centre is shamefully awaiting 2021, the year Timisoara will be European Capital of Culture. Map of the buildings left in disrepair	https://www.opiniatimisoarei.ro/e-jale-cu-ziduri-scorojite-schele-putine-si-multa-nepasare-centrul-istoric-asteapta-rusinat-2021-anul-in-care-timisoara-va-fi-capitala-culturala-a-europei-harta-cladirilor-lasate-in-paragina/18/10/2019	Opinia Timișoarei	18.10.2019	7	2	3	2
Commemoration in a different way: the project Memories of the Fortress proposes a tour on two wheels, concerts, theatre, mural interventions, fanzine and the recording of memories of the Revolution	https://renasterea.ro/comemorare-altfel-proiectul-memoriile-cetatii-propune-tur-pe-doua-roti-concerte-teatru-interventii-murale-fanzin-si-consemnarea-amintirilor-de-la-revolutie/	Renașterea Bănățeană	18.10.2019	1	1	2	1
Timisoara 2021 Association has launched its programme for 2019	https://renasterea.ro/asociatia-timisoara-2021-a-lansat-programul-pentru-anul-2019/	Renașterea Bănățeană	18.12.2018	3	2	2	2
Two evenings of performances and dance in the Dacia Square area	https://renasterea.ro/doua-seri-de-spectacole-si-dans-in-zona-pietei-dacia/	Renașterea Bănățeană	18.6.2018	1	1	1	1
The USR toy, "inflated" by Robu	https://renasterea.ro/jucaria-usr-umflata-de-robu/	Renașterea Bănățeană	19.02.2020	7	3	3	3
In Timisoara, the road to "superb sidewalks" goes through potholes and iron paving	https://renasterea.ro/la-timisoara-drumul-spre-trotuare-superbe-trece-prin-gropi-si-pavaje-ferfenita/	Renașterea Bănățeană	19.02.2020	7	3	2	3
Timisoara expects one million tourists in 2021!	https://renasterea.ro/timisoara-asteapta-un-milion-de-turisti-in-2021/	Renașterea Bănățeană	19.03.2019	7	2	2	2
Memories of the city - second call for artistic projects	https://renasterea.ro/memoriile-cetatii-al-doilea-apel-de-proiecte-artistice/	Renașterea Bănățeană	19.04.2018	3	2	2	2
European Commission experts appreciate the work of the Timisoara 2021 Association	https://renasterea.ro/expertii-comisiei-europene-apreciaza-activitatea-asociatiei-timisoara-2021/	Renașterea Bănățeană	19.07.2019	4	2	2	2
Cultural capital, a status that obliges	https://renasterea.ro/capitala-culturala-un-statut-care-obliga/	Renașterea Bănățeană	19.09.2016	0	0	2	0
'Give money for Timisoara Cultural Capital, for the Beltway, we are wasting time!' Cristi Brancovan face to face with Prime Minister Ludovic Orban. Video	https://www.opiniatimisoarei.ro/dati-bani-pentru-timisoara-capitala-culturala-pentru-centura-ca-pierdem-timp-cristi-brancovan-fata-in-fata-cu-premierul-ludovic-orban-video/20/12/2019	Opinia Timișoarei	19.12. 2019	7	3	3	3
The competition for the "cultural olympiad", in the zodiac of disputes. Timisoara, the only finalist to which there are no objections	https://renasterea.ro/jurizarea-oraselor-candidate-la-capitala-culturala-reluata-daca-acuzatiile-se-confirma/	Renașterea Bănățeană	19.12.2015	0	0	1	0
Performing arts are also taught	https://renasterea.ro/si-artele-performative-se-invata/	Renașterea Bănățeană	20.04.2018	1	1	2	1
Debate on urban issues, organised by the Timisoara European Capital of Culture Association	https://renasterea.ro/dezbatere-pe-teme-urbanistice-organizata-de-asociatia-timisoara-capitala-culturala-europeana/	Renașterea Bănățeană	20.06.2017	1	1	1	1
Another venue for the Timisoara European Capital of Culture Association	https://www.opiniatimisoarei.ro/inca-un-sediu-pentru-asociatia-timisoara-capitala-culturala-europeana/20/10/2018	Opinia Timișoarei	20.10.2018	3	2	2	2
The first Cultural Capital show, dedicated to educating the public	https://renasterea.ro/primul-spectacol-al-capitalei-culturale-dedicat-educarii-publicului/	Renașterea Bănățeană	20.11.2017	1	1	2	1
The Centre for Art, Technology and Experiment in Timisoara takes shape	https://renasterea.ro/centrul-de-arta-tehnologie-si-experiment-din-timisoara-prinde-contur/	Renașterea Bănățeană	20.21.2020	6	3	2	3
Timisoara culture receives government support	https://renasterea.ro/cultura-timisoreana-primeste-sprijin-de-la-guvern/	Renașterea Bănățeană	21.06.2019	3	2	2	2
A fabulous show, full of suspense, light and colour, which highlighted one of the most beautiful squares in Timisoara. The Festival of Light, a TM2021 event, has started.	https://www.opiniatimisoarei.ro/spectacol-fabulos-plin-de-suspans-lumina-si-culoare-ce-a-pus-in-valoare-una-dintre-cele-mai-frumoase-piete-din-timisoara-a-inceput-festivalul-luminii-un-eveniment-marca-tm2021-foto-si-video/21/09/2018	Opinia Timișoarei	21.09.2018	1	1	1	1
Three days of shows in Liberty Square, organised by TM2021	https://renasterea.ro/trei-zile-de-spectacol-in-piata-libertatii-in-organizarea-tm2021/	Renașterea Bănățeană	21.09.2018	1	1	1	1
Tourist advantages for the European Capital of Culture	https://renasterea.ro/avantaje-turistice-pentru-capitala-culturala-europeana/	Renașterea Bănățeană	21.09.2019	0	0	1	0
Dance workshops for the hearing impaired by the famous Pal Frenak, in a project of Timisoara National Theatre	https://www.opiniatimisoarei.ro/ateliere-de-dans-pentru-persoane-cu-deficiente-de-auz-sustinute-de-celebrul-pal-frenak-intr-un-proiect-al-teatrului-national-timisoara/21/10/2019	Opinia Timișoarei	21.10.2019	1	1	1	1
Contemporary art exhibition at the North Railway Station in Timisoara	https://renasterea.ro/expozitie-de-arta-contemporana-la-gara-de-nord-din-timisoara/	Renașterea Bănățeană	21.10.2019	1	1	2	1
Businessman Horatiu Rada, the new president of the Board of Directors of the Association Timisoara 2021 - European Capital of Culture. Nicolae Robu, honorary in place of Ioan Holender	https://www.opiniatimisoarei.ro/omul-de-afaceri-horatiu-rada-noul-presedinte-al-consiliului-director-al-asociatiei-timisoara-2021-capitala-europeana-a-culturii-nicolae-robu-onorific-in-locul-lui-ioan-holender/21/12/2018	Opinia Timișoarei	21.12.2018	3	2	2	2
The largest mural painting in Romania, theatre performances, concerts, 100 artists, stories and memories. Memories of the Fortress in Timisoara, TM2021 brand	https://www.opiniatimisoarei.ro/cea-mai-mare-pictura-murala-din-romania-spectacole-de-teatru-concerte-100-de-artisti-povesti-si-amintiri-memoriile-cetatii-la-timisoara-marca-tm2021/21/12/2019	Opinia Timișoarei	21.12.2019	6	1	1	1
Timisoara 2021 and Green for Bicycles invite you to CoolTour	https://renasterea.ro/timisoara-2021-si-verde-pentru-biciclete-va-invita-la-cooltour/	Renașterea Bănățeană	22.09.2018	1	1	1	1
The City Show shone in four Timisoara neighbourhoods	https://renasterea.ro/spectacolul-orasului-a-stralucit-in-patru-cartiere-din-timisoara/	Renașterea Bănățeană	22.10.2019	1	1	1	1
Timisoara European Capital of Culture 2021, declared by the Government as a public utility association. Funding is expected	https://www.opiniatimisoarei.ro/timisoara-capitala-culturala-europeana-2021-declarata-de-guvern-drept-asociatie-de-utilitate-publica-sunt-asteptate-finantarile/23/05/2019	Opinia Timișoarei	23.05.2019	7	2	2	2
Show in the square, in Timisoara. Among coloured lights at the windows and dancing, the stories of the neighbourhood were told	https://www.opiniatimisoarei.ro/spectacol-in-piata-la-timisoara-printre-lumini-colorate-la-ferestre-si-dans-s-au-spus-unde-se-spun-povestile-cartierului/23/06/2018	Opinia Timișoarei	23.06.2018	1	1	2	1
One hundred years of history at the first edition of the Festival of Light	https://renasterea.ro/o-suta-de-ani-de-istorie-la-prima-editie-a-festivalului-luminii/	Renașterea Bănățeană	23.09.2018	1	1	1	1
The largest mural painting in Romania was made in Timisoara. It can be admired on the banks of the Bega canal. What's the story of the drawing	https://www.opiniatimisoarei.ro/cea-mai-mare-pictura-murala-din-romania-a-fost-facuta-la-timisoara-poate-fi-admirata-pe-malul-canalului-bega-care-e-povestea-desenului/23/10/2019	Opinia Timișoarei	23.10.2019	6	1	1	1
Romania's largest mural was created in Timisoara	https://renasterea.ro/cea-mai-mare-pictura-murala-din-romania-a-fost-creata-la-timisoara/	Renașterea Bănățeană	23.10.2019	1	1	1	1
Timisoara 2021 Association collaborates with Caraș-Severinul	https://renasterea.ro/asociatia-timisoara-2021-colaboreaza-cu-caras-severinul/	Renașterea Bănățeană	24.01.2019	4	3	2	3
TM2021 opened its windows in the Dacia district	https://renasterea.ro/tm2021-a-deschis-ferestrele-in-cartierul-dacia/	Renașterea Bănățeană	24.06.2018	1	1	1	1
Acrobatics, dance and music are coming to the neighbourhoods of Timisoara, in a series of TM2021 performances. Where the programme starts	https://www.opiniatimisoarei.ro/acrobatia-dansul-si-muzica-ajung-in-cartierele-din-timisoara-intr-o-serie-de-spectacole-marca-tm2021-unde-incepe-programul/24/09/2019	Opinia Timișoarei	24.09.2019	2	1	1	1
Top Japanese guest at the Timisoara 2021 Association	https://renasterea.ro/oaspete-japonez-de-vaza-la-asociatia-timisoara-2021/	Renașterea Bănățeană	25.01.2019	4	3	2	3
Former Dermatology Clinic becomes cultural centre	https://renasterea.ro/fosta-clinica-de-dermatologie-devine-centru-cultural/	Renașterea Bănățeană	25.01.2020	6	3	2	3
Timisoara - the best destination for tourists	https://renasterea.ro/timisoara-cea-mai-buna-destinatie-pentru-turisti/	Renașterea Bănățeană	25.05.2018	7	3	2	3
The theatre world unites in Timisoara for a mega-project. What's in store for the 2021 Cultural Capital	https://www.opiniatimisoarei.ro/lumea-teatrului-se-uneste-la-timisoara-pentru-un-mega-proiect-ce-se-pregateste-in-capitala-culturala-din-2021/25/06/2018	Opinia Timișoarei	25.06.2018	5	3	2	3
Start of the Theatre as Resistance project	https://renasterea.ro/start-la-proiectul-teatrul-ca-rezistenta/	Renașterea Bănățeană	25.06.2018	3	2	2	2
Spectacular appearance on the site of the Public Transport Museum and the former RATT headquarters on Take Ionescu in Timisoara	https://www.opiniatimisoarei.ro/aparitie-spectaculoasa-in-locul-muzeului-de-transport-public-si-al-fostului-sediu-ratt-de-pe-take-ionescu-la-timisoara/25/07/2019	Opinia Timișoarei	25.07.2019	6	2	2	2
Cultural interventions in Timisoara's neighbourhoods	https://renasterea.ro/interventii-culturale-cartierele-timisoarei/	Renașterea Bănățeană	25.10.2017	3	2	2	2
A digital cultural data platform Timisoara 2021 is being developed	https://www.opiniatimisoarei.ro/se-dezvolta-o-platforma-digitala-de-date-culturale-timisoara-2021/25/11/2019	Opinia Timișoarei	25.11.2019	3	2	1	2
Mobility partnership for Timisoara 2021	https://renasterea.ro/parteneriat-de-mobilitate-pentru-timisoara-2021/	Renașterea Bănățeană	25.11.2019	5	3	1	3
Nearly 650,000 euros for the winner. The solutions competition for MultipleXity, Timisoara's Centre for Art, Technology and Experiment, has been officially launched	https://www.opiniatimisoarei.ro/aproape-650-000-de-euro-pentru-castigator-s-a-lansat-oficial-concursul-de-solutii-pentru-multiplexity-centrul-de-arta-tehnologie-si-experiment-de-la-timisoara/26/01/2020	Opinia Timișoarei	26.01.2020	7	2	1	2
Falling into oblivion	https://renasterea.ro/caderea-in-uitare/	Renașterea Bănățeană	26.03.2020	7	3	2	3
Gastronomy festival in the Rose Park. Urban picnic and recipe exchange. A new TM2021 project	https://renasterea.ro/festival-de-gastronomie-in-parcul-rozelor-picnic-urban-si-schimb-de-retete-culinare-un-nou-proiect-marca-tm2021/	Renașterea Bănățeană	26.09.2019	1	1	1	1
Ministry of Culture challenges the future European Capital of Culture. Although with a lot of fuss, Timisoara City Hall promises some more money for the TM2021 Association	https://www.opiniatimisoarei.ro/ministerul-culturii-sfideaza-viitoarea-capitala-culturala-europeana-desi-cu-taraita-primaria-timisoara-mai-promite-niste-bani-pentru-asociatia-tm2021/26/10/2018	Opinia Timișoarei	26.10.2018	3	2	3	2
Don't drag the Timisoara European Capital of Culture Association into political battles. TM2021's cry	https://www.opiniatimisoarei.ro/nu-tarati-asociatia-timisoara-capitala-culturala-europeana-in-luptele-politice-strigatul-tm2021/26/10/2018	Opinia Timișoarei	26.10.2018	7	2	2	2
Great show in Timisoara, the Union Light, TM2021 brand. The history of the city presented in three magical evenings, when the square becomes character and scenery	https://www.opiniatimisoarei.ro/spectacol-grandios-la-timisoara-lumina-unirii-marca-tm2021-istoria-orasului-prezentata-in-trei-seri-magice-cand-piata-devine-personaj-si-decor/27/09/2019	Opinia Timișoarei	27.09.2019	1	1	1	1
TM2021 Association and Timisoara universities join forces for success in the Cultural Capital of Europe	https://www.opiniatimisoarei.ro/asociatia-tm2021-si-universitatile-din-timisoara-au-strans-randurile-pentru-succes-in-capitala-culturala-a-europei/27/09/2019	Opinia Timișoarei	27.09.2019	5	3	2	3
Fabulous show in Unirii Square! Timisoara's history is presented during three evenings	https://renasterea.ro/spectacol-fabulos-in-piata-unirii-istoria-timisoarei-este-prezentata-pe-parcursul-a-trei-seri/	Renașterea Bănățeană	27.09.2019	1	1	1	1
New positions put up for competition by the Timisoara 2021 Association	https://renasterea.ro/noi-posturi-scoase-la-concurs-de-asociatia-timisoara-2021/	Renașterea Bănățeană	27.09.2019	3	2	2	2
Local universities have become partners with Timisoara 2021 Association	https://renasterea.ro/universitatile-locale-au-devenit-partenere-cu-asociatia-timisoara-2021/	Renașterea Bănățeană	27.09.2019	5	3	2	3
News at Timisoara 2021 Association	https://renasterea.ro/noutati-la-asociatia-timisoara-2021/	Renașterea Bănățeană	27.11.2018	3	2	2	2
Timisoara rebuilds itself through theatre and dance	https://renasterea.ro/timisoara-se-reconstruieste-prin-teatru-si-dans/	Renașterea Bănățeană	28.06.2019	1	1	1	1
Green for Bicycles invites Timisoara residents to a unique festival (FOTO)	https://renasterea.ro/verde-pentru-biciclete-invita-timisorenii-la-un-festival-inedit/	Renașterea Bănățeană	28.07.2018	2	1	1	1
A challenge for all Timisorenians. Come with an original idea and get 3500 euros from the Timisoara 2021 - European Capital of Culture Association	https://www.opiniatimisoarei.ro/provocare-pentru-toti-timisorenii-vino-cu-o-idee-originala-si-ia-3500-de-euro-de-la-asociatia-timisoara-2021-capitala-europeana-a-culturii/28/08/2019	Opinia Timișoarei	28.08.2019	3	2	2	2
Timisorenians called to tell their stories during the 1989 Revolution in Timisoara within the project Memories of the Fortress	https://www.opiniatimisoarei.ro/timisorenii-chemati-sa-isi-spuna-povestile-din-timpul-revolutiei-din-1989-de-la-timisoara-in-cadrul-proiectului-memoriile-cetatii/28/09/2019	Opinia Timișoarei	28.09.2019	1	1	2	1
Ambassadors of Timisoara's twinned cities welcomed at the City Hall	https://renasterea.ro/ambasadori-ai-oraselor-infratite-cu-timisoara-primiti-la-primarie/	Renașterea Bănățeană	28.09.2019	4	3	2	3
'In despair as Timisoara City Hall's pocket is empty... says the government has not funded the TM2021 Association'. Secretary of State in the Ministry of Culture's response to Nicolae Robu	https://www.opiniatimisoarei.ro/in-disperarea-faptului-ca-buzunarul-primariei-timisoara-e-gol-zice-ca-guvernul-nu-a-finantat-asociatia-tm2021-raspunsul-secretarului-de-stat-in-ministerul-culturii-pentru-nicolae-robu/28/10/2018	Opinia Timișoarei	28.10.2018	7	3	3	3
Europe's only century-old hydropower plant on the tourist circuit	https://renasterea.ro/singura-hidrocentrala-europeana-veche-de-un-secol-circuitul-turistic/	Renașterea Bănățeană	28.11.2017	2	3	1	3
Green lamps on the walls in Liberty Square	https://renasterea.ro/lampi-verzi-pe-pereti-piata-libertatii/	Renașterea Bănățeană	29.03.2018	7	4	3	4
We dream of grandiose performances in Timisoara, the Cultural Capital of Europe, but money is tight and comes in small packages. The financiers can be counted on one's fingers. Mayor Nicolae Robu's announcement	https://www.opiniatimisoarei.ro/visam-la-spectacole-grandioase-in-timisoara-capitala-culturala-a-europei-dar-banii-sunt-putini-si-vin-cu-taraita-finantatorii-se-pot-numara-pe-degete-anuntul-primarului-nicolae-robu/29/03/2019	Opinia Timișoarei	29.03.2019	7	3	2	3
Timisoara, promoted in the Czech Republic	https://renasterea.ro/timisoara-promovata-in-cehia/	Renașterea Bănățeană	29.03.2019	5	3	2	3
Cultural capital without a bus station!	https://renasterea.ro/capitala-culturala-fara-o-autogara/	Renașterea Bănățeană	29.06.2015	7	0	3	0
Timisoara 2021 makes cultural diplomacy also through Consulart	https://renasterea.ro/timisoara-2021-face-diplomatie-culturala-si-prin-consulart/	Renașterea Bănățeană	29.09.2019	1	3	1	3
Consulart North Macedonia exhibition and performance opens Monday	https://renasterea.ro/timisoara-2021-diplomatie-culturala-si-prin-consulart/	Renașterea Bănățeană	29.09.2019	1	3	2	3
Director Robert Dornhelm, appointed Timisoara 2021 ambassador	https://renasterea.ro/regizorul-robert-dornhelm-ambasador-timisoara-2021/	Renașterea Bănățeană	29.09.2019	4	3	2	3
Memory of your revolution... Timisoara 2021 is looking for memories of ' 89. Where you can send your stories	https://renasterea.ro/memoria-revolutiei-tale-timisoara-2021-cauta-amintiri-din-89-unde-va-puteti-trimite-povestile/	Renașterea Bănățeană	29.09.2019	5	3	1	3
Romanian Television became main partner of the Timisoara 2021 Association	https://renasterea.ro/televiziunea-romana-a-devenit-partener-principal-al-asociatiei-timisoara-2021/	Renașterea Bănățeană	30.01.2020	5	3	1	3
Better trained cultural mediators	https://renasterea.ro/mediatori-culturali-mai-bine-pregatiti/	Renașterea Bănățeană	30.03.2018	1	1	1	1
Come and be part of the Mega Bega team. The most impressive show on water is being prepared in the former port of Timisoara	https://www.opiniatimisoarei.ro/hai-sa-faci-parte-din-echipa-mega-bega-se-pregateste-cel-mai-impresionant-spectacol-pe-apa-in-fostul-port-timisoara-2/30/05/2018	Opinia Timișoarei	30.05.2018	3	2	1	2
Open letter addressed by Professor Victor Neumann to Mr Vasile Popovici	https://renasterea.ro/scrisoare-deschisa-adresata-de-profesorul-victor-neumann-domnului-vasile-popovici/	Renașterea Bănățeană	30.08.2018	5	2	2	2
Minister of Tourism promises advertising and tourists for Timisoara: We will promote the capital of Banat to the maximum from next year. He has established a partnership with TM2021	https://www.opiniatimisoarei.ro/ministrul-turismului-promite-reclama-si-turisti-pentru-timisoara-promovam-incepand-de-anul-viitor-capitala-banatului-la-maxim-a-iscalit-un-parteneriat-cu-tm2021/30/09/2019	Opinia Timișoarei	30.09.2019	7	3	2	3
Timisoara 2021 Association, partnership agreement with the Ministry of Tourism	https://renasterea.ro/asociatia-timisoara-2021-acord-de-parteneriat-cu-ministerul-turismului/	Renașterea Bănățeană	30.09.2019	4	3	2	3
Timisoara 2021 - European Capital of Culture Association has chosen the winning projects in the Searchlight competition	https://www.opiniatimisoarei.ro/asociatia-timisoara-2021-capitala-europeana-a-culturii-a-ales-proiectele-castigatoare-in-competitia-searchlight/31/01/2019	Opinia Timișoarei	31.01.2019	3	2	2	2
About citizenship, with the Timisoara Association - European Capital of Culture	https://renasterea.ro/despre-cetatenie-cu-asociatia-timisoara-capitala-culturala-europeana/	Renașterea Bănățeană	31.08.2017	1	1	1	1
Grand opera performance in Timisoara, a national premiere, in early 2021	https://renasterea.ro/spectacol-grandios-de-opera-la-timisoara-in-premiera-nationala-la-inceputul-lui-2021/	Renașterea Bănățeană	31.10.2019	1	1	1	1

## Sheet: Sheet2
How many times have the following words (groups) been mentioned in press headlines	Citations in press articles (2015-2020)	Citations in the discourse of representatives of TM2021
Cultural events	21.519	5.54273
TM2021 association	12.6582	3.00231
People (politicians or from TM2021)	9.62025	0
Creative/dynamic elements	8.86076	10.6236
Positive/mobilizing words	8.86076	19.8614
Projects	8.10127	9.69977
Places from Timisoara	7.08861	0.923788
Public institutions	6.32911	6.69746
Money/investments	6.07595	18.0139
TM2021 managements	5.31646	6.92841
Negative/demobilizing words	2.78481	9.23788
Cooperations	2.78481	9.46882
