# Supplementary material for: Opportunities: Source of synergy, or of conflict? Positioning of creative industry actors within a European Capital of Culture Project
Source: PLoS One. 2022 Sep 13;17(9):e0274093. doi: 10.1371/journal.pone.0274093 (PMC9469995; doi:10.1371/journal.pone.0274093)
Supplement: S2 File — (XLSX) [file pone.0274093.s002.xlsx]

## Sheet: Sheet1
Respondent name	History of activities (idea/motivation, objectives, first activities, evolution no. of employees) Q1, Q2, partly Q5	Current activities (type and impact) Q3, Q11	Human resources and addressability of activities (number of staff currently employed and target audience) Q4, partly Q5	Financial resources (projects, income, services provided - please also indicate any difficulties encountered) Q7, partly Q15	Representative events and promotion strategies Q6, Q8	Collaborative relations (with partner institutions, with public institutions - please also indicate difficulties encountered, if any) Q9.Q10, partly Q15	Particular features of the space (choice of space, previous uses, benefits and difficulties) Q12, Q13, Q14, partly Q15	Future perspectives Q16, Q17	Other additions/comments		Matching interview questions to the topic
D.B.	Idea/motivation: (2016?) when the Cultural Strategy of Timisoara was worked on; then included in BidBook; proposed to be the main legacy of CEaC 2021; structured in team: Simona Neuman, Chris Torch etc.+Dan Bugariu, with Ars Electrica (Linz) consultancy, because Linz resembles Timisoara. Designed for medium and large scale events: exhibitions, immersive space (deep space, Ars Eelectrica type). Pr…	Future activities: creative labs; public-private partnership activities; bistro function (for relaxation, outdoor events, festival); workshops for artists in residence 2-3 months/theme; production activities of STPT and others in Multiplexity; museum; about 80% activities by outsiders, hosted on projects, in Multiplexity. Impact: still not very visible, because promotion has not really started (u…	Human resource: 3-5 people with complementary employment on the project (not full time); curators not yet assembled; Stakeholders will form a strategic group of 7-10 members (universities, administration, culture, etc.), with the role of guiding the activities, according to the needs and projects of the city. Target audience: students 8-18 years old - main target; parents and grandparents of stud…	Projected funding: public support (PMT); STPT production; tickets (modest source); sponsorship from private companies interested in youth training; European sources 2021-2027 with focus on innovation.	Reference events: 'Art encounters', 'Simultan' (festival of electronic and experimental culture. In perspective: 'Creative Timisoara' - Daniela Brândescu; Hack TM, Mega Dojo; Științescu Festival; Book Fest - with digital component. Promotion: started online; from 2021: direct partnerships in schools and Multiplexity ambassadors in each school; partners with good standing in their guild: FITT, Sch…	Q.10: Relations in the region and Euroregion not yet, but are targeted in the future; However, relations with Novi Sad. Local: good relations with City Hall, T2021, STPT, Aquatim, Banat IT, FCTM, UVT, UPT, less with UMF and USAMV.	Space: 20 thousand sqm, of which 7500 sqm indoor + a parking lot of 2 thousand sqm, 11 old buildings, partly used for STPT production and warehouses. Location-strengths: on the artery linking the airport, the motorway and the country, heart of public transport in Timisoara, located close to the centre; industrial heritage trained in the post-industrial sphere; in proximity. Faber, ISHO, == creati…	Q17.Needs for a more creative city: 1.lack of visionary and participatory leadership (only architects, IT and community foundations have any). Otherwise, no: in academia, administration, employers, etc.; 2. lack of one or more groups recognized by the community for what they have done (not for what they say!). ) that meet regularly for concrete strategies and implementation in the city; 3. clear …	Unique concept in the Euroregion: all functions to be transparent and participative services to any stakeholder; all facilities per area to be open standards and included in their own applications; keep the old system team (STPT), twinned with new creative functions; Multiplexity not to become an absorbing mall, but in balanced relationship with other initiatives. The biggest opportunity: it is i…		History of activities	Questions: 1, 2 and 5 - partial
F.C.	Motivation: The initiative derives from the company's policy of: a) decentralisation of the sector. start-up to more autonomous subsidiaries: b) encouraging the intrapreneurial spirit, encouraged with prizes from the company; c) developing prototypes and "proof of concept" solutions that the company can turn into a business; d) putting Nokia employees in contact with each other, but also with pup…	Activities carried out: a) continuous: continuous research-teaching; b) almost daily: Poly labs and courses + student visits; Open doors events - 2/year (Museums Night; Researchers Night); Impact: high on students (stimulating creative curiosity, opening horizons and concerns), students (developing projects, in spec. telecom dom.), general public, discovering Nokia activities and technology (at e…	Target audience: a) Nokia employees; b. students of automation and computers + electronics and telecommunications + maths-info; c) robotics circles (high school students, students and teachers) developing their projects; d) partners from other companies. Trends: gradual growth; Rhythmicity, peaks: during the academic year (students and pupils in the Week Otherwise), summer (summer universities: W…	Funding: company sources; outsiders do not pay either, but they have to convince that they have a project of interest for the company; Difficulties: not financial. Other difficulties: small number of people passionate about research-innovation; education focused on competitive spirit, does not stimulate cooperation, teamwork; have team building programs to compensate (lately, they don't go much).	Events: Researchers' Night (hosted); Museums' Night (organised); student labs (10 weeks in Sem. 2 - LABS programme for the benefit of students); collective projects at Mate-Info - UVT; summer internship. Promotion: through implemented projects, through organised events; through social media for online promotion of achievements and events.	Partners: other Nokia garages (from TR, PL, D, Finl, Philippines) e.g.: for the realization of the life-size 3D printed human robot; UPT and UVT universities, A Vlaicu Arad, UP Cluj, Univ. HD, UP Buc, Acad Militare; companies and start-ups (Lasting, New Tech, Frontier Connect; Orange and Continental for 5G tech. Colab. Local public institutes: bad! We have offered solutions and availability, but …	Garage: entity within the company, in the Nokia campus; buildings (Marius and Emil Cristescu) on the site of the old platf. Electromotor. Strengths: central location in the city, proximity to UPT and UVT universities (10-15 min walk), close to key points in the city. Weaknesses: the garage could have a bigger space (hardly fit 30 stud.). Surcharge: 250 sqm (!?)	Garage Plans: Let's co-opt more people, more ideas, because the field is f. imp! Needs for a more creative city: a consistently implemented strategy; harnessing the opportunities of the existing ecosystem (companies, universities, high schools, start-ups), results to be reflected in projects for the city; a team at city hall that understands the needs of the smart city; who you partner with, who …	Access to the Garage is strictly controlled: rendez-vous, entry-exit register, electronic barriers, electronic cards.		Current activities	Questions 3 and 11
F.V.	2010s: joint studies UPT +UVT => need for business incubators; set up on 1 Jun. 2015 (first of a municipality in RO), as a technological and business incubator in ITC (on IT); Motivation: valorization of the IT pole Timișoara; Values: openness, support - free access to Incuboxx facilities and benefits, collaboration.At the beginning there were big problems (big structure, some facilities not work…	Types of activities: start-ups in IT; conferences, trainings, meet-ups, student SAS events (student entrepreneurial soc. - e.g. UVT SAS, led by Alexandru Roja), coatching for strat-ups (how to make a business plan, how to apply for funding, how to do Pitches - competitions to win projects/funding). Impact: it is known in the city that Incub. helps, that in T-soara you can start businesses; in Reg…	Now: 5 employees. Target audience: young and mature IT-people (under 35, get extra points); average age of Incuboxx startups: 32-33 years old	Income: rents on offices, conference rooms (Incubox cannot do commercial activities; commercial activities are done by the strat-ups). Incuboxx income exceeds expenses - money: 20% through PMT goes to FITT, 15% for utilities, 65% on salaries; Services offered: hosting, utilities; accounting and consultancy services on funds (foreseen by the project); Difficulties: structure cannot develop, due to…	We do not organize events; We host events: Innovation Labs (annual idea fair, with regional and national phases); Start-up Weekend - twice a year, with 30-40 participants - with trainings etc.; Many IT trainings. Ex. Sav.net company has about 500 participants/month. Promotion: in/through UPT, because they host start-ups of polytechnics; to the Student Complex, with the help of NGOs on IT for stud…	Good relations with hosted startups; no relations with other incuboxxes; Collaborations with incubators in Bucharest (Impact Hub Buc - international concept with about 100 locations worldwide; with CEIRC in Cluj, which they helped; with the Automotive Centre in Timisoara (in Freidorf) they have a space for IT startups; with As. TM2021 - a little: the association organized some events in Incuboxx …	Location: chosen by PMT, land option (PMT property + EU funding opportunity. New building, on site of a Bottle Depot, other warehouses. Building strengths: compact space, multiple partner meeting possibilities; on-site: accounting and fund consulting firm; on-site canteen - Papri in time, 100-seat parking, collegial/commercial community; Weaknesses: dated building, designed by people with no conn…	Future plans: To keep affordable rents for startups; To be able to fund some startups, depending on the policy of the municipality and Incuboxx; To increase the demand for the quality of accepted startups; To maintain its independence from political pressures and private interests. Smarter city: local creative products to reach the customer, in the city, without intermediary; smart solutions in t…
S.I.	It started out as an artist's house with lots of work to house Peter Iecza's family and work: a house-warehouse! Contract signed in 1990, operational in 1995-1996: house of friends connected to art and music (first guests: Voces Quartet): informal meetings. Then it kept growing. In 2000 a book was completed, looking for a patron/producer. Thus the Triade Foundation was born in 2000. We now have o…	Activities of the Foundation: prepares the activities and events of the art gallery; produces, edits and prints art books (about 10 titles/year): monographs of Timisoara artists, generational monographs (70s, 80s, 90s, etc.); Gallery: 4 events/year (2 months each) are organized in the Triade Contemporary Art Gallery, plus 2 other events in other galleries in Timisoara, Cluj, Oradea, Craiova, Mogo…	Employees: permanent-4. In addition, there is a lot of work on projects; residents are involved in curating and graphic design, each for 4 months; volunteering is very useful: 10 volunteers this year-2019, who have fully documented all the auxiliary material for sculpture (sketches, projects, etc.); artists and their assistants, who come to set up/take down exhibition material, etc. It is a perma…	Funding: Main source: project applications, which allow ad-active spending of up to 20%, plus sales, space rental, income from exhibition organisations, various services (guided tours, consultancy, including consultancy for companies, etc.), hosting ('you can sleep in a museum'). The gallery is commercial - func. as a srl. Sponsorships are almost nil. Difficulties: material: no encouraging legisl…	Events/Achievements I am proud of: Triade monumental sculpture park (40-42 works); Iecza Museum development, validated by the ministry in 2017; Exhibition organized in 2018 in Cantacuzino Park in Bușteni, with 100 monumental works from all over the country (one year) + exhibition in the castle (1/2year), with about 100 thousand visitors; 'Magdalena Bacanovici' exhibition, the biggest exhibition i…	Core partners: AFCN, the most stable and impartial supporter (independent function from the Ministry of Culture). Collects money, which it distributes through public calls; PMT and CJT through the Cultural Agenda; German Economic Club finances our Juventus project. Difficulties: PMT's and CJT's cultural agenda do not have clear directions: they are too democratic! They fund all kinds of projects,…	The space (building, neighbourhood): as there was no initial plan to build the foundation/gallery, the house was built as a dwelling and storage of artistic materials, on the outskirts of the city (in the first individual housing neighbourhood in Timișoara - Braitim 1990). Today, it is no longer on the edge of the city, and Triade has become 'a small centre of the edge' that we built; thus natura…	Big plans, clearly outlined, to increase the reputation of the foundation and the gallery: to make a center of culture recognized at regional and European level; we did not aim to diversify, but to deepen; to emphasize the 2 divisions in full affirmation: the design gallery and the workshop of multiple graphics, which are going well and allow us to achieve a double goal: to cultivate quality art …
A.V.	Motivation/Idea : The administrator (Andrei) owned an advertising and automation business (Tapas SRL) at the time. Subsequently, together with 2 friends, he founded an association with the aim of opening a makerspace for the general public. Main (and initial) objectives: create/establish a community interested in practicing makerspace activities (community centre offering technology, manufacturin…	Specific activities: assembly of mechanical/electromechanical parts; automation-IT, robotics; manufacture of advertising products; woodcraft; Activities: a) continuous: in the space, the company that the administrator originally owned operates, its activities are carried out daily, 8h program; b) occasional: workshops for students of the Carmen Sylva National Pedagogical College (CNH Team); meetu…	Target audience: a) employees of Tapas SRL (about 10 employees); b) students (only on a partnership basis); c) general public	Financing: the rehabilitation of the space was done with the money of the 3 associates; the equipment/equipment was purchased from the financial resources of Tapas SRL; the maintenance of the space is provided by Tapas SRL. Difficulties: at the moment, there are no financial difficulties because the space is maintained from the resources of Tapas SRl: ; Other difficulties: small number of people …	Events: creative workshops for students of Carmen Sylva National Pedagogical College (CNH Team); participation in the researchers' night; meetups in collaboration with Banat IT (host); Promotion: Facebook, website, flyers, local press;	Partners/Collaborations: Banat IT (host for various meetups); Carmen Sylva National Pedagogical College (workshops/workshops), Plan Zero. With local public institutions: Except for some punctual contracts (making some banners for Timisoara 2021), there are no collaboration relations between Creative Space and local public institutions; neither with the Association Timisoara - European Cultural Ca…	Creative Space operates in a former industrial space (mustard factory, Aristide Demetriade Street). Strengths: relatively central location, close to public transport stations; large area (680m2), low rent , "being a former industrial space, which required investment in rehabilitation, the rent is less than half the average of the real estate market in Timisoara, 2 euro/m2, and the average is 5 eu…	Plans for the future: more involvement and allocation of more time to promote the space, to constantly carry out activities; Needs for a more creative city: a more mobilized population towards creative activities, a less consumerism-oriented society, strengthening a community in the creative field, ,, We are waiting for people to wake up, to come out of the tablets, phones, netfilx, I always had …	Access to the space is by card. They were visited by representatives of creative spaces in Germany.		Human resources and addressability of activities	Questions 4 and 5 - partly
M.D.	Idea/ Motivation: Passion for IT/programming; the need and usefulness of having a space where the administrator can practice his hobby; the desire to open a hackerspace or a mackerspace for the community interested in activities specific to these types of spaces. Main objectives: creating a space, a meeting place, for the public interested in topics such as: electronics; automation; microcontroll…	Specific activities: electronics, CNC manufacturing, woodcraft; automation. Activities: those who come somewhat constantly to the space are from the association (everyone has another basic job, here they come just out of passion to put into practice different ideas, generally in the category of inventions, e.g.: creation of a 3d printer, forge for melting aluminum cans, the CNC used in the space …	Audience: open to the general public, but minors must be accompanied by an adult. Those from the association, who constantly come to the space (about 11-15 people), have the access key; those who are from outside the association, and wish to come to the space to use its facilities, must contact a person from the NGO to give them the access key.	Financial resources: the monthly membership fee (80 lei/month), and those who are not part of the association only pay the cost of the materials used and/or bring their materials from home. Donations offered by various partners (Nokia, Flex); they also had Științescu projects in collaboration with the Community Foundation. Difficulties: the number of members in the association is not constant, so…	Reference events: RepairDay (3 sessions/year, people who have different broken appliances/objects are helped to repair them during these events); Events for students from the Fine Arts High School within the Științescu program; Promotion: Facebook ("On Facebook, mainly. In Timisoara, Facebook really works, so I have the impression" M.Dragan), website;	Partners/collaborations: other creative spaces: Creative Space; Nava C2; Minsc. (when it was functioning); Balamuc, participation in Plai Festival, ; Other individuals/NGOs, firms, private institutions: architects from the community for the Streed delivery project; Asoci. Simultan; Project Herculane, with the Community Foundation for the Științescu projects ; Collaboration with TM2021: good durin…	Initially, an industrial space/former industrial hall was sought, only that the spaces found required large investments in rehabilitation. Strengths: good price, space that did not require large investments in rehabilitation; space was already segregated as required (looking for building with at least 3 rooms: a social room, one for the electronics part and one for CNC/woodcraft etc.); good locat…	Plans for the future: looking for sponsors to solve the problem of collecting membership fee money; the NGO to have more members and more diverse backgrounds and interests; the space to reinvent itself by also having attractive activities for women; Needs for a more creative city: more creative spaces that people from different fields can access	The opening up of the space was done by taking into account best practice models from Belgium- Antwerp, Austria-Vienna, Germany-Karlsruhe;		Financial resources	Questions 7 and 15 - in part
L.D.	Motivation/idea: coming from the IT field, after finishing their studies, a group of young people decided to develop a web design activity. Later, the opportunity to participate in a CoderDojo project (European project where young people, usually on Saturdays, are given spaces and mentoring for free, to gather all kinds of knowledge - programming in an informal environment) arose, the young peopl…	Specific activities: 6 departments: design (web design, graphic design, product design, 3D), programming, PR marketing and advertising, photo-video - editing and editing, technobiology - Bio CoderDojo project, robotics. Activities: activities have been running for 4 years, daily, but the programme is light. Those who work in the space are students and pupils (2), so the activities are carried out…	Target audience: young people (sunb 40 years old) oriented towards space-specific activities. There are 30 members in the association; there are 20 in the space at any given time. There are also offices for rent in the coworking area. Young people who want to work in TeMiriCe space, must be disciplined, resonate with the principles of those in the space; In general, those who come to the space st…	Financial: supported by monthly membership fees/membership and rent from the coworking area; for the coworking part, a subscription is paid. They have 2 subscriptions/month: one for those who come to the cowork area, rent an office, participate in events; another one for the membership - as a TeMiriCe member they have a cheaper subscription; Difficulties: there are some financial difficulties, be…	Events in all the areas mentioned. For those in the TeMiriCe Association, industry specialists are brought in (on the 6 areas mentioned). They have about 3 events/week for the general public (of the type of lectures on different topics -health, it, marketing, design etc.); the people who present at the events are from outside; those who want to do an event do not have to pay for the space, the ev…	Collaboration: other creative spaces: Cowork Timișoara, people who don't resonate with us, we send to them, or vice versa" (P. Munteanu), MindsHub; with public institutions/NGOs: UVT (academics are invited to give lectures at events), with TM2021 - no collaboration. "I didn't have the idea to talk to them, they didn't contact us either. As for Multiplexity, it is not known whether it will be put …	Compartments: a coworking space; meeting office; administrator's office (Radu Ticiu?), chill space and kitchen; PR marketing office; basement space for courses/workshops. Strengths: central location (9 Doctor Iosif Nemoianu Street), low price because the building belongs to a founding member (his family).	Future plans: Short and medium term: to create a youtube channel, to open a web design srl/agency; to obtain all the documents to be able to hold training courses; Long term: to expand the space, "to open a big room, a hall, in which there will be offices on all the innovative fields". (Munteanu P., president of the association). Needs for a more creative city: ,,people should connect more, peopl…
A.W.	Motivation/idea: a) revitalisation through art of the Iosefin neighbourhood and the desire to draw the attention of Timisoara residents and tourists to the value of the area and its tourist potential; b) the desire to provide a space for culture to the community and the realisation of cultural projects directly involving the Iosefin (and Elisabetin?) community; c) the provision of non-formal educ…	Currently, the space is no longer functioning. The main factor contributing to the cessation of activities was the lack of financial resources to maintain the space. The contract was an abusive one, for short periods, so that the owner could intervene if he had a better offer; approaches were made to the city hall/applied for support for the activities in the MISC. space, but to no avail; ,,The c…	Target audience: population of Iosefin district, pupils/students interested in theatre, improvisation, digital art; retired artists;	The association functioned from the financial resources obtained from teaching non-formal courses, i.e. from the founders' monthly subscription. Each one had another job and other projects, so they could afford to maintain the space. To maintain the space, they even proposed setting up a creative co-working room, but the plan was never put into practice.	Representative events: mainly hosts for events organised by other structures. However, they have organised concerts and workshops on the creative economy side. What you're proud of: local pride - how used AMBASADA has been by the community. It shows that there are a lot of people who are trying to be part of solutions, who are making an effort, tend to go beyond comfort and self-sufficiency. Prom…	Local authorities: no cooperation "I would like the town hall to support creative activities. It seems to me that the system is not such as to understand at the moment how such mechanisms work, they are not yet open to new, to new ideologies, new mentality, nor from a legislative point of view there is an openness to new, that one can do non-formal education with young people" (Munteanu P.);	MISC. used to operate in the former building of the Cigarette Factory. Strengths: good structure of the building, well maintained; the idea of founding the association came from the desire to rehabilitate and promote through art an industrial space; "there is a fascination of artists for old industrial spaces" - A. Wolf; large surface (240 m2 were functional). Weaknesses: walls soaked with the sm…	Plans for the future: continued involvement in artistic activities, even if mostly in projects on their own; Needs for a more creative city: the city needs independent initiatives in culture, which also promote areas less exploited culturally at present; local public institutions to encourage and support creative activities (creation of a department concerned with this direction); entry of public…			Evenimente reprezentative și strategii de promovare	Întrebările: 6 și 8
A.I.T.	The motivation: a) derives from the idea of perpetuating the PLAI festival, around which a critical mass of people interested in the growth of the cultural sector in the city was woven by 2007. b) the desire to provide a meeting place for local resources, which normally do not interlink; c) the need for a common infrastructure, which was lacking in the sphere of public property (Houses of Culture…	Activities carried out: a) Café and Bistro - business mechanisms - sources of income; co-working space. b) Meeting and training room; c) Event room accommodating between 100 and 300 people. Over time, the main source of income has shifted from the Café to room rental (mostly by companies). Activities: continuous. Initial goal: 100 events, but in the first year alone 700 events were held (approx. …	Target audience: the "doer", who goes from idea to action. Timing: events throughout the year. Human resource: having a social economy project, employing people with disabilities, not working with volunteers. The team is very stable. Vision for a larger team/team spirit: everyone can take on the role of project manager at some point, co-opting others into the team. However, everyone specialises i…	Funding: initially, support from NESsT for social enterprise, mainly through job creation. Later and currently, the main income comes from renting the rooms and the café. 30% café, 20% sponsorship, 50% hall rental. The association is financially sustainable.	Incubart's opening event on 13 February 2019. Promotion strategies: hiring a marketing firm (in the beginning). Currently: website, facebook, instagram, word of mouth.	Collaborative relationships: all partners are important: companies using the space, NGOs, but it is also important to develop relationships with universities. With public institutions, we feel that there is a communication channel (we have hosted city hall projects), but we do not have the approach of a sector that needs to be supported by public institutions, we have not requested funding from t…	The space is rented from a real estate company. It used to be a hat factory, and strictly our place was a prototyping centre, which makes sense of the business. It's also a form of respect and homage to the art and innovation of the former PALTIM factory. If the generations of that time were representative through innovation, for us it's an assumption of responsibility in creating things that are…	Plans: The contract expires in December 2019. We have stepped into the investor hat by purchasing part of the AZUR factory (Badea Cârțan), PLAI + architecture firm + an investor have created an LLC - Faber. And the Embassy will become a tenant of FABER (avoiding the risk of depending on the owners).	What does the city of tomorrow need to be more creative? We want a functional city, where every citizen has a role, is valued, but also has a responsibility. They find their place, they are part of..., but they also build with others. This has implications for culture, mentality, infrastructure, inclusion, the functionality of institutions, civil society and education. We wouldn't call the city c…		Collaborative relationships	Questions 9, 10 and 15 - partly
F.I.	Objectives: a)support creative people in Timisoara by providing coworking spaces, fully equipped thematic workshops, individual studios, conference rooms; b)develop a community of local artists; c) create events to support local artists. Short history: IncubART Makerspace occupies the first floor of an old industrial hall in Calea Buziașului (former Optica), with a surface of 2100 m². Inside the …	Specific activities: creative industries: carpentry, embroidery, ceramics, leatherwork, metalworking. Training activities (in business), IT in the coworking space. Facilities: wood lathe, CNC milling machine, CNC laser for cutting, 3D printer, paint shop with compressor and pneumatic gun, ceramic kiln, . Activities: a) continuous: 24/7 access to the rented premises; b) occasional: various events …	Target audience: all those who are passionate about "making" something; those interested in working away from home and socialising, sharing ideas, creating a community of artists with others.	Financial resources: The initial investment (fitting out the hall) was financed from the administrators' own budgets, bank loans and various loans. At present, the financial resources come from rents and from the sale of products obtained in the carpentry workshops by the three administrators, who are passionate about this field. The premises are rented for a minimum of 1 year. Difficulties: the …	Promotion strategies: online: website, facebook, instagram, platforms bringing together coworking spaces (www.cowerker.com)	We collaborate with UVT (art students) and Polytechnic University of Timisoara (architecture students) and with other makerspaces in the country (Nord Makerspace in Bucharest, Fabrica de Pensule in Cluj-Napoca, Tools Maker in Sibiu). There are no collaboration relations between IncubArt and local public institutions (City Hall); nor with the Timisoara European Cultural Capital Association;	Strengths in the choice of space: location in the city; access to public transport (trams 4, 8 and 9); availability of parking spaces; commercial premises nearby (Profi). The industrial hall was in a good condition, there were thermopane windows, which reduced a lot the fitting out costs; the hall was rented at a reasonable price (other industrial halls were visited, such as Pasmatex, Guban).	Plans: the aim is to produce at least 50% of the souvenirs for Timisoara ECAC 2021 in IncubArt in 2020-2022; to set up a retail space in the city centre.	What does the city of tomorrow need to be more creative? A change in the mentality of the population, of the authorities towards what the creative industries, the creative spaces represent.		Space particularities	Questions: 12, 13, 14 and 15 - partly
A.C.M.	Objectives: a) to support young entrepreneurs through entrepreneurial and financial education programmes; b) to provide coworking and event space for interested people; c) to develop a community of local entrepreneurs; c) to create events to support young local entrepreneurs. Short history: The activity started 6-7 years ago with informal events, gradually shaping a series of activities such as :…	Activities carried out: various events: start-up coffe - monthly meetings between local entrepreneurs and future entrepreneurs addressing topics relevant to entrepreneurs; start-up survivor - 2-week training programme for those who want to become entrepreneurs. Workshops take place where participants are taught how to become successful entrepreneurs. Everything they learn is applied during the pr…	Target audience: for the informal start-up coffe events: local entrepreneurs and future entrepreneurs; for the start-up survivor entrepreneurial education programme: mostly students from various fields: computing, FEEA, design, medicine, law, journalism. There is an offer of courses and those interested apply according to their field of interest. There are 12 full-time members and 1 part-time mem…	Financial resources: from subscriptions - several categories: 1-day subscription; weekly subscription - 7 days in a month, anytime; monthly subscription with 24/7 access. You can rent fixed desks (when you bring your own equipment) or flexible desks; events (most are free, but there are fees for those renting the space, depending on the type of event), partnerships. In order to benefit from finan…	Promotion strategies: online: website, facebook, instagram, platforms bringing together coworking spaces (www.cowerker.com)	Collaborate with various public institutions to organise events (difficulties often arise because institutions are slow to react. In start-ups, speed is very important). It also collaborates with local entrepreneurs, who volunteer to run various courses as part of the start-up survivor programme.	Strong points in choosing the space (The Garden): location in a central area; easy access by bike, by car (there are parking spaces) ; it is an alternative to the +++ class offices in the city, where you have to go through security filters to get to the office ; you can work from a terrace ; you can work from a hammock, with a coffee in your hand ; it is a friendly space, it is quiet.	Future plans : expanding the community, increasing the number of events, niche events that take into account the interest of participants.	The interviewee's professional background: graduated from Polytechnic, worked as a programmer, then worked in a corporation, at some point wanted a change, and is now full-time in charge of the smooth running of both locations.		Future perspectives	Questions: 16 and 17
T.B.	Motivation/idea/history: In 2017, Devplant - an IT training and consulting firm with 2 associates - was founded. It operated for 2 years in a one-room apartment in a historic building located in the central area. The idea of expanding the business by also developing a coworking space took shape when they noticed that they were visited more and more often by people from the IT community, who come …	Activities: company Devplant: IT consulting, IT courses; company Devplant Cowork: owns a coworking space for areas such as: IT, design, sales, copywriters,an event room for courses, meetings etc., a space in the kitchen for meetups (at least 2/week). Activities: a) continuous: in the coworking spaces on a subscription basis (standard coworking - 27 places; quiet coworking - 9 places) b) occasiona…	Target audience: there is no target audience. It is aimed at everyone. Anyone can come and rent an office in the coworking area. You can also organise events for free in the kitchen area, which is a generous space in terms of surface area.	Financial resources: being a business, it is self-financing. The company is profitable. Difficulties: Financially they do not have.	Promotion strategies: social media: facebook, instagram; website; platforms bringing together coworking spaces (www.coworker.com)	Collaborations. Being 2 private companies, there is very little collaboration with public authorities. They have also sponsored various events. Instead, they collaborate with other cowork spaces in Timisoara (Cowork Timisoara - Tineretului and Cowork Timisoara - The Garden). One of the associates is the President of the Banat IT Association and through this association various projects are carrie…	Strong points in the choice of space: location in the historic centre, in the pedestrian area; easy access by bicycle, public transport; building over 350 years old, creating a special atmosphere. Weaknesses: lack of parking spaces; no lift (the company is located on the 3rd floor); limited access for disabled people.	Future plans: renting new space in the same building to expand the coworking area
B.Ș.	History: County Department of Tourism, Promotion and Events (of CJT), Former Bastion Multifunctional Centre. 2015 - start of operations, the space at Bastion becomes operational, which was a challenge, because an identity had to be outlined. Also since 2015 there is permanent staff. From year to year, the Centre has become better known and more dynamic, including the growth of the organisational …	Activities: a) tourist information centre and b) space for cultural events (architecture and arts centre). c) Free bicycle rental centre. Opening hours: M-F 8-18, Sat - 10-18. Tourists usually come after 10 am, the flow is quite consistent in summer. Cultural events generally take place in the evening after 6 p.m. (6-10 p.m.) Frequency of events: 2-3 events per month (art exhibitions, overlapping…	Target audience: a) Tourists (tourist information and promotion materials, recommendations and bike rental). In a broader sense, highlighting the county's tourist attractions, which involves projects and trips in the area; b) Locals participating in cultural events or wanting to get to know the county.	Funding from CJ Timis (initially HU-RO project). The centre does not generate its own income. Difficulties: a) Lack of a tourism law; b) Low interest in culture (same public "pișcotarii") c) Free events are not as appreciated as those with a fee;	Large-scale events: Bible Museum (unique event, which mobilised people from all over the region - unique exhibition in Romania), Timis County Days, Night of the Museums, Changing of the Guard, historical re-enactments, screenings (thousands of visitors in the Bastion courtyard) + meetings and debates on tourism themes. However, in addition to events throughout the Bastion, there are also self-dir…	Partners: a) University Environment: Arts, Design, Architecture; b. New Acropolis, Ariergarda; c) CJ Institutions: Village Museum, Banat Museum, BJT, art galleries; d) Art Encounters, Jecz Gallery; e) Travel Agencies; APDT. APDT Promotes, Bastion Centre informs (both of the CJT). Good relations, transparency on how space is allocated. We also want to support private cultural initiatives. Collabor…	The location was chosen precisely to make the bastion area, recently restored in 2015, more attractive. During the restoration period, the bastion was taken out of the collective consciousness as a place of events and it was aimed to bring it back to life. Today the bastion's functionality is mixed: commercial and cultural. We hope to see more cultural organisations emerge, especially as commerci…	Future: creation of a cultural centre in Foeni (rehabilitated through a partnership between CJ - iNtercultural Institute TM and an Icelandic NGO); need for spectacular spaces outside the city; creation of own events, not third parties, with greater relevance; more intense tourism promotion outside Romania; increase the number of participants, increase the number of events and increase their quali…
O.B.	History: Headquarters of the APIARIUM company (apiphototherapeutic products). Building acquired in 2017, renovated and opened in June 2017. Not a private residence. We consider it a landmark for Timisoara (with the subjectivism of course), but invariably 4 directions emerge: a) we know the mysterious house from childhood. b) there are 2 houses of this type: Muhle + this one. c) the vegetation on …	Activities: since 2017, dozens of events: painting, sculpture, art, film screenings, book launches - activities that polarise in some way a small part of what Timisoara culture is today. That's why the house is sparsely furnished, to make room for exhibition spaces. Since the beginning of this year we have a partnership with a curator for quality exhibitions. Admission to all events is free. But …	Human resources: We have no employees. The family is entirely in charge of the house. When there are events, the partners take care of them (installation etc.) Target audience: from young children to the elderly. Generally speaking, it's all people interested in beauty.	Sources of income: strictly personal, family. All events were free, we even offered new buffet, transport of exhibits etc. The house is not a historical monument, so we have no restrictions. We could have done absolutely anything, including knocking it down and building a block of a few floors, generating a profit cosistent. But we consider this house part of the history of Timișoara, known by th…	Promotion: the Ivy House is still in its infancy. Promotion on facebook and google maps . Events: however, in our short history we have already had dozens of events in the sphere of culture: exhibitions, openings, book launches, painting, sculpture, film screenings, cultural evenings, debates, trying to polarize a small part of Timisoara's culture as we perceive it today. That's why the house is …	Partners: anyone who organizes an event with us is considered a partner (including those who provide various at events (water, wine, etc.) Partnership with public institutions: surprisingly, we had an excellent relationship, mainly on the part of the endorsements for the rehabilitation of the house. Even though various people warned us, the authorities behaved absolutely exemplary: from water, se…	Strengths and weaknesses of the space: the house has a historical aura, it is known to Timisoara people. A weakness is that the surrounding park could be better tended and the car park cleaner. Otherwise, we're in love with the space, we like it just the way it is).	Together with arh. Mihailescu, we want to expand this house, with two functions: catering and cultural events. Because since the last event (the day before yesterday) - exhibition, the house has been overcrowded, there are 200 people. That's why we would like to have a bigger space. Then we want to put Timisoara on the map, by recognizing the quality of the architecture we develop, to participate…
A.B.	The idea of setting up an art lab became a reality in 2017 when a "semi-professional" space was set up, especially for creative art students. Lapsus is a hybrid between an art space and a makerspace, focusing in our program on interdisciplinarity, research, open-source, new media and performance art. The aim was to create a multiplex creative space for young artists, where exhibitions, workshops,…	Specific activities: art exhibitions (sculpture, painting) for lesser known young artists, workshops on community and postmodernist themes, video art performances. There is no fixed programme, activities are usually scheduled a few weeks in advance and publicised through posters. There are generally four exhibitions a month. Participants are generally young people (18-35 years old), mostly studen…	The space is open to collaborations with local artists, curators or researchers from home and abroad. The target audience is artists with original ideas and especially those who have not had the opportunity to express themselves in an established artistic space.	LAPSUS as a legal form of organization is an NGO (association) founded with the support of Simultan Association (TM) and Gabriela Tudor Foundation (Bucharest). The space does not generate its own income. The difficulties faced by the association are related to the underdeveloped creative environment in Romania, to the fact that, according to the interviewee, "only 5% of art graduates do art after…	There is no promotional strategy. There is an association website, Facebook page, Instagram. Important events: "The existential drawing book" (a nomadic drawing workshop that started from a discussion taken from an anonymous webforum. That discussion had as its header the questions "What happens after you die? Is there a God?". The aim is to create illustrations inspired by the anonymous forum me…	The association collaborates with the Faculty of Arts and Design of the West University of Timisoara and the Timisoara Community Foundation.	The space was chosen mainly for financial reasons (cheaper rent), because of the view and because today "post-industrial spaces have become a haven for artists". The space is not very generous because this district (Fabric) has not managed to have the artistic effervescence similar to other historical spaces in other Western European cities. But the district can have a future in this sense as lon…	Future projects: to take more advantage of the idea of creativity, because "this is a way of being"; not to go for more events (quantitatively) but to create events with a deeper content; to coagulate an artistic community with more personality; the desire to contribute more to the idea of "community" in Timisoara.
A.K.	The company, founded in 2012, started with the idea of creating new characters in children's entertainment. The objectives are as simple as possible: the energy, joy and smiles of the young entertainers present in parks and in various public spaces to bring a splash of colour to the city; to transmit positive energy and succeed in any situation to put a smile on people's faces regardless of age. …	Activities: children's parties on birthdays or special events, facepainting, fairytale characters on birthdays and events, creation of decorations to create a positive visual impact through shape and color (special attention is paid to color and pattern design suitable for any event, with a great visual impact), sampling services, hostess and leaflet distribution,_x000D_ advertising and inaugurat…	Target audience: children aged 4-10 for kid parties, entrepreneurs for advertising campaigns, corporate employees for parties and team parties.	The company employs 5 permanent staff. To carry out specific activities, the company employs part-time students for a fixed period. The number of part-time employees varies from year to year (between 5 and 10 employees per year). The company is facing financial difficulties due to the fact that the market for "kid parties" in Romania is still underdeveloped and prices are much lower than in Europ…	Promotion strategies: the presence of young animators on the streets of Timisoara is itself a way of promotion; advertising in the Timisoara magazine "Altfel", Facebook page, Instagram; website. The company is present at most of Timisoara's large-scale public events organised in public spaces: concerts, festivals, Christmas and Easter fairs; at the events organised by the city hall for Children's…	As a private company, it works with various suppliers and collaborators in the commercial field of children's products. It frequently collaborates with the Timișoara City Hall at various events dedicated to children.	There is a plan to expand the team in terms of numbers; there is a desire to increase the company's presence in the corporate events market; there is a desire to develop the company nationally.
A.G.	The first creative activity that Radu Ticiu coordinated was in 2008 the Hub set up to support entrepreneurship in the tech area. The project was funded by the County Council and the Polytechnic University, and the space in which it operated was next to Pasmatex in the University building. Within this project, people interested in innovation and project development in the technology area met about…	Currently a CoderDojo on a voluntary basis supports the training of young programmers. People with expertise in the field of programming, who have benefited, as young people, from a mentoring or coworking program, participate in the training of young people of different ages and even social backgrounds. Currently, 19 such centres are operating in Timisoara, all supported by voluntary involvement.…	The people involved are IT professionals, they have the role to train the young generation. Most of the time, they in turn have been trained and mentored by other experienced people, so this practice is often a natural one and one that they enjoy doing because they understand its impact and long-term benefits. The target audience for CoderDOjo activities are young people from a very young age. At…	Financial resources come from funding from Timisoara companies most of the time, but sometimes even giants like google or facebook give prizes for different competitions. At the same time, in order to give young people from Coder Dojo the opportunity to participate in different competitions and heckathoans, even old members of the group who are now employed in prestigious companies and on high sa…		Collaboration relationships are primarily with local actors that can be very diverse: companies (Flexul supports CoderDojo activity), schools, IT professionals. There are also collaborations with Serbia and Hungary, especially with Novisad and Szeget. So far they have managed to develop bilateral events, and the goal at the moment is trilateral events. As far as the relationship with the authorit…		Bio CoderDojo is the future project of developing techno intervention at the human genome level. In the summer a Coder team entered the finals of the competition in Moscow, being on the podium in the "Gene Editing" section https://stiridetimisoara.ro/biocoderdojo-timisoara-pe-podium-la-moscova_6052.html
Mind's Hub (A. Dragan cu Ovidiu Megan, FEEA)	The idea started after interactions between FEEA and representatives of the business environment, who asked for a change in the curriculum, a greater flexibility according to the market needs, which is difficult because of ARACIS criteria. And then, in order not to give up, realizing the free time available to students, came the idea of creating a space where students could interact with mentors …	Activities: 1. Training/soft skills for students (because our school does not train these soft skills enough). Together with various companies, start some personal development projects for students. 2. Development of students' professional skills - projects targeting companies, where students practice what they have learned at school. 3. projects generated by other entities, where students contri…	There is a team that coordinates the activities for a year (GA made up of the presidents of the 9 student organizations) + many students who frequent this space to spend their free time creatively (projects, glass cubes where they work in teams, etc.). The space also functions as workshop rooms, it's a dynamic flow, open to students.	Mainly from companies (sponsorships). 30 founding members from the business world are at the base, who have a yearly financial contribution, on projects proposed by students.	Representative events: 1. Youtellit, summer school for Olympians, national addressability. 2. Personal development projects for students, in partnership with companies. What are you proud of? The first space of its kind in a university environment in Romania. We have given this space to students, in a traditional university there is a bureaucracy of spaces, it is hard to access (applications etc.…	30 companies from Timisoara, 9 student organisations from 3 universities	The space is in the basement of the economics faculty. We like the space, it is dynamic, active. A weak point would be the clutter of young people. Before, faculty space.	It's a board level change now. The first president has gone to London, it's good that it's growing, will support the hub. The other chair is now finishing her term. A term as Chair at the Hub is not an easy job, it's a big responsibility, we look forward to the new team with confidence. We want to find partners to move in a common direction in Timisoara, with partners from universities and busine…	The city of tomorrow needs spaces to be creative (laughs). Creativity starts from a different view of the same thing. If you ask an accountant what 1 + 1 is, he says 2. An artist would say 11. Out of these different points of view can come an innovative project. So we lack the spirit to socialize, socialization is now online, which is not good, especially because it's a false socialization (if I …
Reciproc Cafe A. Dragan cu Mihaela Vetan, manager)	Idea/motivation/values: economic initiative of an association, established in February 2015. Aim: to promote sustainable consumption. With the establishment of the association we wanted to set up the economic side, i.e. a social enterprise, coming up with a hybrid model. We proposed only fair trade and locally produced products. We made a fairly consistent selection at that time. So we opened a h…	We are a grocery store with quality products and associated events. Since 2018 we have started to be involved in participating in public events by cathering to other associations' events. We initially had a POSDRU funding dedicated to social economy. Impact: it's difficult to measure the impact, but we think we have contributed a lot to what is starting the debate about responsible consumption, w…	We set up the association in 2015, set up the space and hired 60% vulnerable people (with disabilities, foster homes, etc.) according to the project. Therefore, 2016 and 2017 were very difficult years, it took a lot of effort to qualify people. 4 employees now (barman and waiter). We kept changing staff, ]in total 44 people came to us, all of them found jobs afterwards and are correctly inserted …	Own resources, from sales cover all expenses, including salaries. Difficulties: the initial POSDRU funding made us quite confused (60% vulnerable group, only one year for the whole project), then the field was very niche, the market was not formed. We couldn't access any other source of funding for social economy afterwards (they were for star-up, but not social economy). Another difficulty: hard…	We have many events about healthy lifestyle, activities for children, concerts, debates, film screenings, themes about refugees, social exclusion. Promotion: human to human, on the internet but more of a co-engagement strategy with the hard public, we talk to the public about products, prices, events. Then	A very important partner is the product suppliers (I knew them personally from previous projects, I had a solid network of small producers). They were in turn supportive of us from the beginning, when it was difficult for us (goods in advance). Relationships rather of solidarity than collaboration. Then the association of the court of colours (organized weekly sale of cheese). We also had more co…	It should be in the centre. The theme was so marginal/insert, we needed the center. We wanted natural light, but few landlords wanted to register with finance. There were few options in the area that combined the two criteria. There was also the budget limit. We enjoyed an alternative neighbourhood (next door is Aeternativ and above is Cuib - alternative, established spaces). So we are the altern…	With CC21 we had a good collaboration, we organized debates on TM21. We believe that Reciproc is about community development. Some clients were surprised that we are TM21 partners, but we made a complex contribution through the LA PAS programme, showing the diversity of cultural activities. We noticed an increase in the number of tourists and events in Timisoara. The biggest risk is that the trus…	More creative city of tomorrow: people can be creative when basic needs are provided. A guaranteed minimum income (which is practiced in Spain) could be a tool to unlock creativity, it would give people the possibility to use their experience/creativity where they think it is feasible. Worrying about tomorrow blocks creativity.
